# Supplementary material for: Asymmetric hydrogenation for the synthesis of 2-substituted chiral morpholines
Source: Chem Sci. 2021 Oct 28;12(45):15061–6. doi: 10.1039/d1sc04288b (PMC8612400; doi:10.1039/d1sc04288b)
Supplement: SC-012-D1SC04288B-s002 [file SC-012-D1SC04288B-s002.cif]

# Electronic Supplementary Material (ESI) for Chemical Science.
# This journal is © The Royal Society of Chemistry 2021

####################################################################### 
# 
# This file contains crystal structure data downloaded from the 
# Cambridge Structural Database (CSD) hosted by the Cambridge 
# Crystallographic Data Centre (CCDC).
# 
# Full information about CCDC data access policies and citation 
# guidelines are available at http://www.ccdc.cam.ac.uk/access/V1 
# 
# Audit and citation data items may have been added by the CCDC. 
# Please retain this information to preserve the provenance of 
# this file and to allow appropriate attribution of the data. 
# 
#######################################################################

data_t_a
_database_code_depnum_ccdc_archive 'CCDC 2095617'
loop_
_audit_author_name
_audit_author_address
'Zhenfeng Zhang'
;Shanghai Jiao Tong University
China
;
_audit_update_record             
;
2021-07-10 deposited with the CCDC.	2021-10-27 downloaded from the CCDC.
;

_audit_creation_method           SHELXL-2018/3
_shelx_SHELXL_version_number     2018/3
_chemical_name_systematic        
'Benzyl (R)-2-(4-fluorophenyl)morpholine-4-carboxylate'
_chemical_name_common            2b
_chemical_melting_point          ?
_chemical_formula_moiety         'C18 H18 F N O3'
_chemical_formula_sum            'C18 H18 F N O3'
_chemical_formula_weight         315.33

loop_
_atom_type_symbol
_atom_type_description
_atom_type_scat_dispersion_real
_atom_type_scat_dispersion_imag
_atom_type_scat_source
C C 0.0181 0.0091 'International Tables Vol C Tables 4.2.6.8 and 6.1.1.4'
H H 0.0000 0.0000 'International Tables Vol C Tables 4.2.6.8 and 6.1.1.4'
N N 0.0311 0.0180 'International Tables Vol C Tables 4.2.6.8 and 6.1.1.4'
O O 0.0492 0.0322 'International Tables Vol C Tables 4.2.6.8 and 6.1.1.4'
F F 0.0727 0.0534 'International Tables Vol C Tables 4.2.6.8 and 6.1.1.4'

_space_group_crystal_system      monoclinic
_space_group_IT_number           4
_space_group_name_H-M_alt        'P 21'
_space_group_name_Hall           'P 2yb'

_shelx_space_group_comment       
;
The symmetry employed for this shelxl refinement is uniquely defined
by the following loop, which should always be used as a source of
symmetry information in preference to the above space-group names.
They are only intended as comments.
;

loop_
_space_group_symop_operation_xyz
'x, y, z'
'-x, y+1/2, -z'

_cell_length_a                   8.798(3)
_cell_length_b                   8.047(2)
_cell_length_c                   11.933(7)
_cell_angle_alpha                90
_cell_angle_beta                 108.18(2)
_cell_angle_gamma                90
_cell_volume                     802.7(5)
_cell_formula_units_Z            2
_cell_measurement_temperature    296(2)
_cell_measurement_reflns_used    6597
_cell_measurement_theta_min      3.89
_cell_measurement_theta_max      68.22

_exptl_crystal_description       block
_exptl_crystal_colour            colourless
_exptl_crystal_density_meas      ?
_exptl_crystal_density_method    ?
_exptl_crystal_density_diffrn    1.305
_exptl_crystal_F_000             332
_exptl_transmission_factor_min   0.6720
_exptl_transmission_factor_max   0.7531
_exptl_crystal_size_max          0.180
_exptl_crystal_size_mid          0.160
_exptl_crystal_size_min          0.140
_exptl_absorpt_coefficient_mu    0.801
_shelx_estimated_absorpt_T_min   0.869
_shelx_estimated_absorpt_T_max   0.896
_exptl_absorpt_correction_type   ?
_exptl_absorpt_correction_T_min  ?
_exptl_absorpt_correction_T_max  ?
_exptl_absorpt_process_details   ?
_exptl_absorpt_special_details   ?
_diffrn_ambient_temperature      296(2)
_diffrn_radiation_wavelength     1.54178
_diffrn_radiation_type           CuK\a
_diffrn_source                   ?
_diffrn_measurement_device_type  'Bruker D8 Venture'
_diffrn_measurement_method       '\f and \w scans'
_diffrn_detector_area_resol_mean ?
_diffrn_reflns_number            10998
_diffrn_reflns_av_unetI/netI     0.0209
_diffrn_reflns_av_R_equivalents  0.0244
_diffrn_reflns_limit_h_min       -10
_diffrn_reflns_limit_h_max       10
_diffrn_reflns_limit_k_min       -9
_diffrn_reflns_limit_k_max       9
_diffrn_reflns_limit_l_min       -14
_diffrn_reflns_limit_l_max       14
_diffrn_reflns_theta_min         3.899
_diffrn_reflns_theta_max         68.421
_diffrn_reflns_theta_full        67.679
_diffrn_measured_fraction_theta_max 0.991
_diffrn_measured_fraction_theta_full 0.994
_diffrn_reflns_Laue_measured_fraction_max 0.991
_diffrn_reflns_Laue_measured_fraction_full 0.994
_diffrn_reflns_point_group_measured_fraction_max 0.992
_diffrn_reflns_point_group_measured_fraction_full 0.994
_reflns_number_total             2929
_reflns_number_gt                2709
_reflns_threshold_expression     'I > 2\s(I)'
_reflns_Friedel_coverage         0.857
_reflns_Friedel_fraction_max     0.992
_reflns_Friedel_fraction_full    0.995

_reflns_special_details          
;
 Reflections were merged by SHELXL according to the crystal
 class for the calculation of statistics and refinement.
 
 _reflns_Friedel_fraction is defined as the number of unique
 Friedel pairs measured divided by the number that would be
 possible theoretically, ignoring centric projections and
 systematic absences.
;

_computing_data_collection       ?
_computing_cell_refinement       ?
_computing_data_reduction        ?
_computing_structure_solution    'SHELXT 2018/2 (Sheldrick, 2018)'
_computing_structure_refinement  'SHELXL-2018/3 (Sheldrick, 2018)'
_computing_molecular_graphics    ?
_computing_publication_material  ?
_refine_special_details          ?
_refine_ls_structure_factor_coef Fsqd
_refine_ls_matrix_type           full
_refine_ls_weighting_scheme      calc
_refine_ls_weighting_details     
'w=1/[\s^2^(Fo^2^)+(0.0509P)^2^+0.0546P] where P=(Fo^2^+2Fc^2^)/3'
_atom_sites_solution_primary     ?
_atom_sites_solution_secondary   ?
_atom_sites_solution_hydrogens   geom
_refine_ls_hydrogen_treatment    constr
_refine_ls_extinction_method     none
_refine_ls_extinction_coef       .
_refine_ls_abs_structure_details 
;
 Flack x determined using 1162 quotients [(I+)-(I-)]/[(I+)+(I-)]
 (Parsons, Flack and Wagner, Acta Cryst. B69 (2013) 249-259).
;
_refine_ls_abs_structure_Flack   0.00(5)
_chemical_absolute_configuration ad
_refine_ls_number_reflns         2929
_refine_ls_number_parameters     208
_refine_ls_number_restraints     1
_refine_ls_R_factor_all          0.0350
_refine_ls_R_factor_gt           0.0317
_refine_ls_wR_factor_ref         0.0888
_refine_ls_wR_factor_gt          0.0853
_refine_ls_goodness_of_fit_ref   1.028
_refine_ls_restrained_S_all      1.028
_refine_ls_shift/su_max          0.000
_refine_ls_shift/su_mean         0.000

loop_
_atom_site_label
_atom_site_type_symbol
_atom_site_fract_x
_atom_site_fract_y
_atom_site_fract_z
_atom_site_U_iso_or_equiv
_atom_site_adp_type
_atom_site_occupancy
_atom_site_site_symmetry_order
_atom_site_calc_flag
_atom_site_refinement_flags_posn
_atom_site_refinement_flags_adp
_atom_site_refinement_flags_occupancy
_atom_site_disorder_assembly
_atom_site_disorder_group
O1 O 0.3747(2) 0.3166(2) 0.55309(12) 0.0651(4) Uani 1 1 d . . . . .
C1 C 0.1250(3) -0.1648(3) 0.6826(2) 0.0678(6) Uani 1 1 d . . . . .
N1 N 0.4611(3) 0.5493(2) 0.73571(16) 0.0689(6) Uani 1 1 d . . . . .
F1 F 0.0379(2) -0.3041(2) 0.68897(17) 0.0978(6) Uani 1 1 d . . . . .
O2 O 0.5358(2) 0.5971(2) 0.93195(14) 0.0762(5) Uani 1 1 d . . . . .
C2 C 0.1033(3) -0.0926(3) 0.5762(2) 0.0685(6) Uani 1 1 d . . . . .
H2 H 0.030241 -0.135530 0.508246 0.082 Uiso 1 1 calc R U . . .
O3 O 0.6212(2) 0.7621(2) 0.81118(14) 0.0674(4) Uani 1 1 d . . . . .
C3 C 0.1934(3) 0.0475(3) 0.57147(18) 0.0577(5) Uani 1 1 d . . . . .
H3 H 0.181670 0.097875 0.499124 0.069 Uiso 1 1 calc R U . . .
C4 C 0.2999(2) 0.1129(3) 0.67226(17) 0.0518(5) Uani 1 1 d . . . . .
C7 C 0.3999(3) 0.2638(3) 0.67167(17) 0.0528(5) Uani 1 1 d . . . . .
H7 H 0.512830 0.233781 0.706453 0.063 Uiso 1 1 calc R U . . .
C6 C 0.2274(3) -0.1041(3) 0.7845(2) 0.0724(6) Uani 1 1 d . . . . .
H6 H 0.238015 -0.155897 0.856168 0.087 Uiso 1 1 calc R U . . .
C5 C 0.3152(3) 0.0359(3) 0.7793(2) 0.0645(5) Uani 1 1 d . . . . .
H5 H 0.385416 0.079233 0.848371 0.077 Uiso 1 1 calc R U . . .
C9 C 0.4516(3) 0.5992(3) 0.61600(19) 0.0700(6) Uani 1 1 d . . . . .
H9A H 0.531421 0.683505 0.618736 0.084 Uiso 1 1 calc R U . . .
H9AB H 0.346877 0.645767 0.576316 0.084 Uiso 1 1 calc R U . . .
C8 C 0.3631(3) 0.4063(3) 0.7418(2) 0.0655(6) Uani 1 1 d . . . . .
H8A H 0.250774 0.435481 0.710299 0.079 Uiso 1 1 calc R U . . .
H8AB H 0.384537 0.372886 0.823406 0.079 Uiso 1 1 calc R U . . .
C10 C 0.4798(3) 0.4499(3) 0.5495(2) 0.0677(6) Uani 1 1 d . . . . .
H10A H 0.463972 0.480612 0.468018 0.081 Uiso 1 1 calc R U . . .
H10B H 0.589696 0.413313 0.583377 0.081 Uiso 1 1 calc R U . . .
C11 C 0.5386(3) 0.6325(3) 0.83377(19) 0.0602(5) Uani 1 1 d . . . . .
C12 C 0.7086(4) 0.8581(4) 0.9126(2) 0.0771(7) Uani 1 1 d . . . . .
H12A H 0.797016 0.793199 0.962255 0.093 Uiso 1 1 calc R U . . .
H12B H 0.639023 0.887662 0.958524 0.093 Uiso 1 1 calc R U . . .
C13 C 0.7705(3) 1.0117(3) 0.8715(2) 0.0654(6) Uani 1 1 d . . . . .
C14 C 0.8201(3) 1.0168(4) 0.7730(3) 0.0774(7) Uani 1 1 d . . . . .
H14 H 0.813009 0.921802 0.727306 0.093 Uiso 1 1 calc R U . . .
C15 C 0.8800(4) 1.1614(4) 0.7414(3) 0.0917(9) Uani 1 1 d . . . . .
H15 H 0.912522 1.163061 0.674397 0.110 Uiso 1 1 calc R U . . .
C16 C 0.8923(3) 1.3028(4) 0.8078(3) 0.0890(9) Uani 1 1 d . . . . .
H16 H 0.935655 1.399170 0.787307 0.107 Uiso 1 1 calc R U . . .
C17 C 0.8406(4) 1.3006(4) 0.9034(3) 0.0971(10) Uani 1 1 d . . . . .
H17 H 0.845860 1.396705 0.947716 0.117 Uiso 1 1 calc R U . . .
C18 C 0.7804(4) 1.1566(4) 0.9350(3) 0.0931(9) Uani 1 1 d . . . . .
H18 H 0.745528 1.157021 1.000967 0.112 Uiso 1 1 calc R U . . .

loop_
_atom_site_aniso_label
_atom_site_aniso_U_11
_atom_site_aniso_U_22
_atom_site_aniso_U_33
_atom_site_aniso_U_23
_atom_site_aniso_U_13
_atom_site_aniso_U_12
O1 0.0942(11) 0.0616(9) 0.0442(7) -0.0032(6) 0.0283(7) -0.0103(8)
C1 0.0768(14) 0.0467(12) 0.0830(17) -0.0012(11) 0.0293(12) -0.0035(11)
N1 0.1100(15) 0.0557(11) 0.0485(10) -0.0070(8) 0.0357(10) -0.0153(11)
F1 0.1174(13) 0.0655(10) 0.1126(12) 0.0033(9) 0.0388(10) -0.0238(9)
O2 0.1123(13) 0.0718(10) 0.0491(8) -0.0036(8) 0.0318(8) -0.0127(10)
C2 0.0753(15) 0.0607(14) 0.0659(14) -0.0078(11) 0.0168(11) -0.0020(12)
O3 0.0904(11) 0.0610(9) 0.0563(9) -0.0075(7) 0.0309(8) -0.0123(8)
C3 0.0678(12) 0.0559(13) 0.0481(11) -0.0021(9) 0.0162(9) 0.0042(10)
C4 0.0591(11) 0.0500(11) 0.0479(10) 0.0006(8) 0.0191(8) 0.0069(9)
C7 0.0605(11) 0.0547(11) 0.0439(10) 0.0008(8) 0.0172(8) 0.0021(9)
C6 0.0923(17) 0.0622(14) 0.0658(14) 0.0144(12) 0.0294(12) 0.0015(13)
C5 0.0747(13) 0.0649(13) 0.0502(11) 0.0047(10) 0.0142(9) -0.0031(12)
C9 0.1059(18) 0.0581(13) 0.0512(12) 0.0026(10) 0.0318(12) -0.0061(13)
C8 0.0926(16) 0.0569(13) 0.0573(12) -0.0056(10) 0.0384(12) -0.0078(12)
C10 0.0957(17) 0.0648(14) 0.0515(12) -0.0032(10) 0.0359(12) -0.0121(12)
C11 0.0809(14) 0.0529(13) 0.0516(12) -0.0025(9) 0.0278(10) 0.0022(10)
C12 0.0942(17) 0.0767(18) 0.0558(13) -0.0061(12) 0.0168(12) -0.0134(14)
C13 0.0621(12) 0.0674(14) 0.0664(14) -0.0061(11) 0.0196(10) -0.0027(11)
C14 0.0810(15) 0.0707(16) 0.0911(18) -0.0063(14) 0.0421(14) 0.0058(14)
C15 0.094(2) 0.089(2) 0.112(2) 0.0038(18) 0.0602(18) -0.0011(16)
C16 0.0722(15) 0.074(2) 0.122(3) 0.0064(18) 0.0318(16) -0.0086(14)
C17 0.112(2) 0.077(2) 0.108(2) -0.0275(17) 0.0418(19) -0.0257(18)
C18 0.117(2) 0.090(2) 0.0808(18) -0.0290(16) 0.0432(17) -0.0320(18)

_geom_special_details            
;
 All esds (except the esd in the dihedral angle between two l.s. planes)
 are estimated using the full covariance matrix.  The cell esds are taken
 into account individually in the estimation of esds in distances, angles
 and torsion angles; correlations between esds in cell parameters are only
 used when they are defined by crystal symmetry.  An approximate (isotropic)
 treatment of cell esds is used for estimating esds involving l.s. planes.
;

loop_
_geom_bond_atom_site_label_1
_geom_bond_atom_site_label_2
_geom_bond_distance
_geom_bond_site_symmetry_2
_geom_bond_publ_flag
O1 C10 1.426(3) . ?
O1 C7 1.427(2) . ?
C1 C2 1.355(4) . ?
C1 C6 1.358(4) . ?
C1 F1 1.374(3) . ?
N1 C11 1.336(3) . ?
N1 C8 1.454(3) . ?
N1 C9 1.461(3) . ?
O2 C11 1.214(3) . ?
C2 C3 1.389(3) . ?
O3 C11 1.345(3) . ?
O3 C12 1.440(3) . ?
C3 C4 1.378(3) . ?
C4 C5 1.388(3) . ?
C4 C7 1.501(3) . ?
C7 C8 1.513(3) . ?
C6 C5 1.378(4) . ?
C9 C10 1.503(4) . ?
C12 C13 1.494(4) . ?
C13 C14 1.376(4) . ?
C13 C18 1.378(4) . ?
C14 C15 1.377(4) . ?
C15 C16 1.371(5) . ?
C16 C17 1.353(5) . ?
C17 C18 1.375(5) . ?

loop_
_geom_angle_atom_site_label_1
_geom_angle_atom_site_label_2
_geom_angle_atom_site_label_3
_geom_angle
_geom_angle_site_symmetry_1
_geom_angle_site_symmetry_3
_geom_angle_publ_flag
C10 O1 C7 110.63(17) . . ?
C2 C1 C6 123.0(2) . . ?
C2 C1 F1 119.0(2) . . ?
C6 C1 F1 118.0(2) . . ?
C11 N1 C8 120.11(18) . . ?
C11 N1 C9 125.2(2) . . ?
C8 N1 C9 114.37(19) . . ?
C1 C2 C3 118.1(2) . . ?
C11 O3 C12 115.31(18) . . ?
C4 C3 C2 121.1(2) . . ?
C3 C4 C5 118.5(2) . . ?
C3 C4 C7 123.03(18) . . ?
C5 C4 C7 118.50(19) . . ?
O1 C7 C4 109.60(17) . . ?
O1 C7 C8 109.24(18) . . ?
C4 C7 C8 112.55(17) . . ?
C1 C6 C5 118.6(2) . . ?
C6 C5 C4 120.8(2) . . ?
N1 C9 C10 109.2(2) . . ?
N1 C8 C7 109.84(18) . . ?
O1 C10 C9 111.71(19) . . ?
O2 C11 N1 124.7(2) . . ?
O2 C11 O3 123.4(2) . . ?
N1 C11 O3 111.90(18) . . ?
O3 C12 C13 108.8(2) . . ?
C14 C13 C18 117.5(3) . . ?
C14 C13 C12 123.4(2) . . ?
C18 C13 C12 119.1(2) . . ?
C13 C14 C15 120.6(3) . . ?
C16 C15 C14 120.7(3) . . ?
C17 C16 C15 119.3(3) . . ?
C16 C17 C18 120.1(3) . . ?
C17 C18 C13 121.7(3) . . ?

loop_
_geom_torsion_atom_site_label_1
_geom_torsion_atom_site_label_2
_geom_torsion_atom_site_label_3
_geom_torsion_atom_site_label_4
_geom_torsion
_geom_torsion_site_symmetry_1
_geom_torsion_site_symmetry_2
_geom_torsion_site_symmetry_3
_geom_torsion_site_symmetry_4
_geom_torsion_publ_flag
C6 C1 C2 C3 1.7(4) . . . . ?
F1 C1 C2 C3 -179.6(2) . . . . ?
C1 C2 C3 C4 -1.0(3) . . . . ?
C2 C3 C4 C5 -0.2(3) . . . . ?
C2 C3 C4 C7 180.0(2) . . . . ?
C10 O1 C7 C4 -174.40(18) . . . . ?
C10 O1 C7 C8 61.9(2) . . . . ?
C3 C4 C7 O1 -4.2(3) . . . . ?
C5 C4 C7 O1 176.0(2) . . . . ?
C3 C4 C7 C8 117.6(2) . . . . ?
C5 C4 C7 C8 -62.2(3) . . . . ?
C2 C1 C6 C5 -1.0(4) . . . . ?
F1 C1 C6 C5 -179.8(2) . . . . ?
C1 C6 C5 C4 -0.3(4) . . . . ?
C3 C4 C5 C6 0.9(3) . . . . ?
C7 C4 C5 C6 -179.3(2) . . . . ?
C11 N1 C9 C10 135.5(3) . . . . ?
C8 N1 C9 C10 -50.8(3) . . . . ?
C11 N1 C8 C7 -133.0(2) . . . . ?
C9 N1 C8 C7 52.9(3) . . . . ?
O1 C7 C8 N1 -56.8(3) . . . . ?
C4 C7 C8 N1 -178.79(18) . . . . ?
C7 O1 C10 C9 -61.4(3) . . . . ?
N1 C9 C10 O1 53.8(3) . . . . ?
C8 N1 C11 O2 0.8(4) . . . . ?
C9 N1 C11 O2 174.1(3) . . . . ?
C8 N1 C11 O3 -179.1(2) . . . . ?
C9 N1 C11 O3 -5.8(3) . . . . ?
C12 O3 C11 O2 0.2(4) . . . . ?
C12 O3 C11 N1 -179.8(2) . . . . ?
C11 O3 C12 C13 -170.6(2) . . . . ?
O3 C12 C13 C14 -34.6(4) . . . . ?
O3 C12 C13 C18 145.9(3) . . . . ?
C18 C13 C14 C15 1.2(4) . . . . ?
C12 C13 C14 C15 -178.2(3) . . . . ?
C13 C14 C15 C16 0.3(5) . . . . ?
C14 C15 C16 C17 -1.8(5) . . . . ?
C15 C16 C17 C18 1.7(5) . . . . ?
C16 C17 C18 C13 -0.1(6) . . . . ?
C14 C13 C18 C17 -1.4(5) . . . . ?
C12 C13 C18 C17 178.1(3) . . . . ?

_refine_diff_density_max         0.094
_refine_diff_density_min         -0.111
_refine_diff_density_rms         0.021

_shelx_res_file                  
;
TITL t_a.res in P2(1)
    t_a.res
    created by SHELXL-2018/3 at 13:46:30 on 30-Dec-2020
REM Old TITL t in P2(1)
REM SHELXT solution in P2(1): R1 0.148, Rweak 0.023, Alpha 0.009
REM <I/s>   0.624 for    5 systematic absences,  Orientation as input
REM Flack x = -0.026 ( 0.061 ) from  1202 Parsons' quotients
REM Formula found by SHELXT:  C18 N O4
CELL  1.54178   8.7983   8.0472  11.9331   90.000  108.183   90.000
ZERR   2.000   0.0025   0.0021   0.0065    0.000    0.023    0.000
LATT -1
SYMM -X, 1/2+Y, -Z
SFAC C H N O F
UNIT 36 36 2 6 2
ACTA
SIZE 0.18 0.16 0.14
CONF
TEMP 22.850
L.S. 10
BOND
LIST 6
FMAP 2
PLAN 20
WGHT    0.050900    0.054600
FVAR       2.30930
O1    4    0.374727    0.316558    0.553090    11.00000    0.09415    0.06156 =
         0.04418   -0.00324    0.02829   -0.01026
C1    1    0.125005   -0.164773    0.682583    11.00000    0.07676    0.04669 =
         0.08303   -0.00125    0.02928   -0.00352
N1    3    0.461058    0.549336    0.735711    11.00000    0.11002    0.05567 =
         0.04850   -0.00697    0.03573   -0.01525
F1    5    0.037851   -0.304058    0.688972    11.00000    0.11744    0.06550 =
         0.11262    0.00333    0.03884   -0.02376
O2    4    0.535817    0.597057    0.931952    11.00000    0.11228    0.07182 =
         0.04905   -0.00358    0.03183   -0.01273
C2    1    0.103333   -0.092572    0.576182    11.00000    0.07532    0.06070 =
         0.06595   -0.00776    0.01682   -0.00199
AFIX  43
H2    2    0.030241   -0.135530    0.508246    11.00000   -1.20000
AFIX   0
O3    4    0.621182    0.762060    0.811177    11.00000    0.09038    0.06103 =
         0.05630   -0.00747    0.03085   -0.01228
C3    1    0.193421    0.047462    0.571471    11.00000    0.06781    0.05587 =
         0.04812   -0.00211    0.01618    0.00420
AFIX  43
H3    2    0.181670    0.097875    0.499124    11.00000   -1.20000
AFIX   0
C4    1    0.299918    0.112890    0.672259    11.00000    0.05915    0.05001 =
         0.04791    0.00060    0.01909    0.00692
C7    1    0.399912    0.263830    0.671675    11.00000    0.06053    0.05466 =
         0.04386    0.00083    0.01720    0.00214
AFIX  13
H7    2    0.512830    0.233781    0.706453    11.00000   -1.20000
AFIX   0
C6    1    0.227384   -0.104082    0.784459    11.00000    0.09232    0.06217 =
         0.06581    0.01436    0.02936    0.00147
AFIX  43
H6    2    0.238015   -0.155897    0.856168    11.00000   -1.20000
AFIX   0
C5    1    0.315154    0.035860    0.779328    11.00000    0.07471    0.06491 =
         0.05015    0.00467    0.01420   -0.00315
AFIX  43
H5    2    0.385416    0.079233    0.848371    11.00000   -1.20000
AFIX   0
C9    1    0.451560    0.599183    0.616004    11.00000    0.10591    0.05809 =
         0.05117    0.00261    0.03176   -0.00611
AFIX  23
H9A   2    0.531421    0.683505    0.618736    11.00000   -1.20000
H9AB  2    0.346877    0.645767    0.576316    11.00000   -1.20000
AFIX   0
C8    1    0.363070    0.406290    0.741825    11.00000    0.09261    0.05694 =
         0.05733   -0.00557    0.03837   -0.00784
AFIX  23
H8A   2    0.250774    0.435481    0.710299    11.00000   -1.20000
H8AB  2    0.384537    0.372886    0.823406    11.00000   -1.20000
AFIX   0
C10   1    0.479818    0.449917    0.549483    11.00000    0.09569    0.06477 =
         0.05145   -0.00320    0.03586   -0.01207
AFIX  23
H10A  2    0.463972    0.480612    0.468018    11.00000   -1.20000
H10B  2    0.589696    0.413313    0.583377    11.00000   -1.20000
AFIX   0
C11   1    0.538603    0.632535    0.833772    11.00000    0.08093    0.05289 =
         0.05164   -0.00250    0.02784    0.00221
C12   1    0.708601    0.858065    0.912616    11.00000    0.09418    0.07670 =
         0.05583   -0.00605    0.01678   -0.01343
AFIX  23
H12A  2    0.797016    0.793199    0.962255    11.00000   -1.20000
H12B  2    0.639023    0.887662    0.958524    11.00000   -1.20000
AFIX   0
C13   1    0.770472    1.011732    0.871526    11.00000    0.06206    0.06744 =
         0.06638   -0.00609    0.01957   -0.00269
C14   1    0.820057    1.016838    0.772996    11.00000    0.08095    0.07070 =
         0.09112   -0.00631    0.04206    0.00584
AFIX  43
H14   2    0.813009    0.921802    0.727306    11.00000   -1.20000
AFIX   0
C15   1    0.880008    1.161366    0.741440    11.00000    0.09415    0.08860 =
         0.11170    0.00377    0.06024   -0.00111
AFIX  43
H15   2    0.912522    1.163061    0.674397    11.00000   -1.20000
AFIX   0
C16   1    0.892290    1.302796    0.807780    11.00000    0.07220    0.07359 =
         0.12223    0.00641    0.03178   -0.00864
AFIX  43
H16   2    0.935655    1.399170    0.787307    11.00000   -1.20000
AFIX   0
C17   1    0.840636    1.300630    0.903355    11.00000    0.11182    0.07700 =
         0.10773   -0.02752    0.04177   -0.02569
AFIX  43
H17   2    0.845860    1.396705    0.947716    11.00000   -1.20000
AFIX   0
C18   1    0.780437    1.156630    0.935000    11.00000    0.11730    0.08977 =
         0.08081   -0.02896    0.04321   -0.03205
AFIX  43
H18   2    0.745528    1.157021    1.000967    11.00000   -1.20000
AFIX   0
HKLF 4


REM  t_a.res in P2(1)
REM wR2 = 0.088812, GooF = S = 1.02798, Restrained GooF = 1.02779 for all data
REM R1 = 0.031747 for 2709 Fo > 4sig(Fo) and 0.035031 for all 2929 data
REM 208 parameters refined using 1 restraints

END

WGHT      0.0410      0.0652

REM Highest difference peak  0.094,  deepest hole -0.111,  1-sigma level  0.021
Q1    1   0.7076  0.8023  0.9838  11.00000  0.05    0.09
Q2    1   0.6250  0.5749  0.9266  11.00000  0.05    0.09
Q3    1   0.2045  0.1178  0.6204  11.00000  0.05    0.08
Q4    1   0.4660  0.3298  0.8431  11.00000  0.05    0.08
Q5    1   0.8626  1.0026  0.8429  11.00000  0.05    0.08
Q6    1   0.8398  1.2487  0.7581  11.00000  0.05    0.07
Q7    1   0.3926  0.5173  0.4473  11.00000  0.05    0.07
Q8    1   0.8535  1.1173  1.0084  11.00000  0.05    0.07
Q9    1   0.7777  0.7318  0.8203  11.00000  0.05    0.07
Q10   1   0.6580  0.7659  0.7374  11.00000  0.05    0.07
Q11   1   0.0672 -0.0879  0.6386  11.00000  0.05    0.07
Q12   1   0.8747  1.0709  1.0440  11.00000  0.05    0.07
Q13   1   0.3249  0.3413  0.5768  11.00000  0.05    0.07
Q14   1   0.5979  0.6709  0.6042  11.00000  0.05    0.07
Q15   1   0.7691  1.4720  0.9213  11.00000  0.05    0.07
Q16   1   0.6028  0.9125  0.9544  11.00000  0.05    0.06
Q17   1   0.4170  0.3373  0.7163  11.00000  0.05    0.06
Q18   1   0.6238  0.6537  1.0189  11.00000  0.05    0.06
Q19   1   0.3110  0.4147  0.8020  11.00000  0.05    0.06
Q20   1   0.9544  1.2428  0.8949  11.00000  0.05    0.06
;
_shelx_res_checksum              41589

_shelx_hkl_file                  
;
   2   0   0    2.70    0.80
  -2   0   0    2.10    0.80
  -2   0   0    2.60    0.70
  -3   0   0 2940.21   68.59
  -3   0   0 2915.71   68.99
   3   0   0 2972.00   68.69
   4   0   0  387.06   10.90
  -4   0   0  393.66   10.80
  -4   0   0  391.76   11.20
   5   0   0    1.60    1.30
  -5   0   0    1.70    1.20
   5   0   0    2.60    1.30
  -5   0   0    2.80    1.90
   6   0   0   -0.10    2.10
  -6   0   0    4.50    3.40
  -6   0   0    5.70    5.40
   6   0   0    1.60    1.40
   6   0   0    1.50    1.60
  -6   0   0   -1.00    3.90
  -6   0   0    5.30    2.60
  -6   0   0    2.30    1.80
  -7   0   0   28.40    4.10
   7   0   0   29.00    4.70
  -7   0   0   38.90    9.80
   7   0   0   33.50    4.10
  -7   0   0   35.80    4.60
  -7   0   0   37.90    5.00
   7   0   0   39.60    3.30
  -8   0   0    5.90    2.50
   8   0   0    8.40    2.50
  -8   0   0    1.30   12.20
   8   0   0    8.70    2.20
   9   0   0    6.30    2.10
   9   0   0    8.30    2.50
 -10   0   0    9.00    2.30
  10   0   0   14.10    2.00
   0  -1   0    0.30    0.60
   0  -1   0    0.10    0.20
   0   1   0   -0.50    0.30
   0   1   0   -0.10    0.20
  -1  -1   0   77.69    2.60
   1  -1   0   79.49    2.50
  -1   1   0   82.59    2.70
   1   1   0   82.19    2.20
   3  -1   0   54.89    2.70
  -3  -1   0   54.79    2.70
  -3  -1   0   53.39    2.70
  -3   1   0   56.39    2.90
  -3   1   0   53.79    2.20
   3   1   0   58.39    2.40
   4  -1   0  388.36   11.20
  -4  -1   0  377.76   11.00
  -4  -1   0  377.36   10.90
   4   1   0  395.36   10.60
  -4   1   0  384.46   10.30
  -4   1   0  400.76   11.50
  -5  -1   0  211.88    8.00
  -5  -1   0  212.98    7.60
   5  -1   0  224.78    7.10
   5   1   0  215.98    6.60
  -5   1   0  221.18    8.30
  -5   1   0  212.98    6.90
   5   1   0  225.98    7.50
  -6  -1   0  353.06   11.80
  -6  -1   0  347.27   11.40
  -6  -1   0  337.77   11.40
  -6  -1   0  356.36   16.10
  -6  -1   0  359.16   11.30
   6  -1   0  353.26   12.00
   6  -1   0  359.36   10.60
   6  -1   0  343.97   11.10
  -6   1   0  364.26   18.60
   6   1   0  348.87   10.10
  -6   1   0  348.47   11.90
   6   1   0  337.67   10.80
  -6   1   0  337.77   10.80
  -6   1   0  349.67   11.80
   6   1   0  356.76   11.50
  -6   1   0  335.47   12.50
   7  -1   0    6.20    3.10
  -7  -1   0    9.20    2.70
   7  -1   0   10.00    2.20
  -7  -1   0    7.10    3.10
  -7  -1   0   12.50    3.10
  -7  -1   0    4.10    7.20
   7  -1   0   10.50    2.50
  -7  -1   0   10.30    3.20
   7  -1   0    1.50    4.10
   7   1   0   13.30    3.20
  -7   1   0    9.90   10.40
   7   1   0    8.50    1.80
  -7   1   0    7.20    3.10
  -7   1   0    9.60    3.30
   7   1   0   11.90    2.60
  -7   1   0   14.90    5.70
  -8  -1   0   13.60   11.30
   8  -1   0   15.30    2.80
   8  -1   0   13.40    2.80
  -8  -1   0   19.00    3.30
   8  -1   0   19.00    4.40
  -8   1   0   17.70    3.80
   8   1   0   15.60    2.70
   8   1   0   15.10    2.30
   9  -1   0   33.20    3.70
   9  -1   0   35.70    4.90
  -9  -1   0   25.90    3.30
   9   1   0   29.60    3.30
   9   1   0   36.30    3.80
  10  -1   0   23.40    3.00
 -10   1   0   15.40    2.20
  10   1   0   21.70    3.10
   0  -2   0  312.77    7.60
   0   2   0  301.97    7.50
   0   2   0  292.97    7.60
   1  -2   0 3582.54   84.19
  -1  -2   0 3582.44   84.19
  -1  -2   0 3717.03   84.39
  -1   2   0 3668.93   84.29
   1   2   0 3648.44   83.69
   2  -2   0 3006.50   66.99
   2  -2   0 3019.90   68.09
  -2  -2   0 2629.34   67.99
   2   2   0 2950.70   67.09
  -2   2   0 2963.60   68.19
  -2   2   0 2875.21   70.79
   3  -2   0 3395.36   79.69
  -3  -2   0 3391.66   79.59
  -3   2   0 3399.66   79.79
   3   2   0 3363.06   78.59
  -4  -2   0 4901.71  111.79
   4  -2   0 4750.32  111.99
  -4   2   0 4616.94  110.99
  -4   2   0 4824.12  117.09
  -4   2   0 4764.72  112.09
   4   2   0 4737.93  110.79
   5  -2   0  134.89    6.20
  -5  -2   0  128.29    5.80
   5  -2   0  125.69    5.60
   5   2   0  134.89    5.40
  -5   2   0  128.69   12.80
   5   2   0  122.29    4.50
  -5   2   0  123.49    6.20
  -5   2   0  129.19    5.70
  -6  -2   0  156.28    6.80
   6  -2   0  154.58    6.70
   6  -2   0  147.99    6.90
  -6  -2   0  147.59   10.10
   6  -2   0  150.78    8.00
  -6  -2   0  159.68    7.20
  -6  -2   0  145.09    7.00
   6  -2   0  144.49    7.50
  -6  -2   0  146.39    6.90
   6  -2   0  150.98    6.50
  -6   2   0  154.98    8.10
   6   2   0  150.58    5.50
   6   2   0  157.78    6.80
  -6   2   0  163.38    7.00
  -6   2   0  152.18    7.40
  -6   2   0  157.08    8.30
  -6   2   0  173.08   18.40
   6   2   0  154.78    6.70
  -7  -2   0   43.90    4.40
  -7  -2   0   40.70    7.60
   7  -2   0   40.20    6.50
   7  -2   0   33.60    3.80
  -7  -2   0   35.20    3.80
   7  -2   0   38.50    4.30
  -7  -2   0   39.70    4.80
   7  -2   0   43.40    5.90
  -7  -2   0   41.90    5.50
   7   2   0   42.60    4.40
  -7   2   0   27.80   17.30
  -7   2   0   31.00    5.80
   7   2   0   39.40    3.20
  -7   2   0   38.40    4.10
   7   2   0   38.90    5.00
  -7   2   0   38.60    4.40
  -8  -2   0  231.98    9.10
   8  -2   0  233.38    9.00
  -8  -2   0  236.58    9.30
   8  -2   0  247.38   10.10
  -8  -2   0  229.68    8.90
  -8   2   0  241.48    9.10
   8   2   0  238.08    8.10
   8   2   0  246.78    8.80
  -9  -2   0   16.60    2.90
   9  -2   0   12.20    2.40
   9  -2   0   13.30    3.20
  -9  -2   0   12.80    3.40
   9   2   0   18.60    2.50
   9   2   0   18.70    2.70
   0  -3   0    1.50    0.70
   0   3   0    1.10    0.70
   1  -3   0   94.59    2.90
  -1  -3   0   99.19    3.60
  -1   3   0   99.19    3.60
   1   3   0   97.89    3.00
  -2  -3   0 1972.30   45.60
   2  -3   0 1909.01   46.30
  -2  -3   0 1876.81   46.40
  -2   3   0 1961.00   46.50
   2   3   0 1982.20   45.10
  -3  -3   0  518.95   13.70
  -3  -3   0  493.05   13.80
   3  -3   0  495.85   13.70
  -3   3   0  451.85   13.10
   3   3   0  481.05   12.20
  -3   3   0  484.45   13.70
  -3   3   0  442.56   19.00
   4  -3   0 1202.08   31.80
  -4  -3   0 1208.98   32.80
  -4  -3   0 1257.47   31.60
  -4   3   0 1221.08   30.70
  -4   3   0 1279.97   32.00
   4   3   0 1253.87   30.10
   5  -3   0   30.50    4.60
  -5  -3   0   41.80    4.30
   5  -3   0   38.80    4.70
  -5  -3   0   31.70    3.40
  -5  -3   0   33.60    3.40
  -5  -3   0   25.50    3.10
  -5  -3   0   32.40    5.10
   5   3   0   36.10    3.00
  -5   3   0   26.50    3.60
   5   3   0   29.70    2.60
  -5   3   0   31.10    3.60
  -5   3   0   32.70    4.20
  -6  -3   0  460.75   15.20
   6  -3   0  478.65   16.50
  -6  -3   0  461.95   13.30
  -6  -3   0  465.85   14.40
  -6  -3   0  466.75   15.50
  -6  -3   0  489.35   16.70
  -6  -3   0  489.05   14.30
   6  -3   0  464.35   14.40
   6  -3   0  470.75   15.00
   6   3   0  453.25   13.80
  -6   3   0  456.95   16.10
   6   3   0  458.95   12.70
  -6   3   0  444.76   15.50
  -6   3   0  492.95   13.80
   6   3   0  457.95   14.10
  -6   3   0  463.75   14.80
   7  -3   0  239.68   13.20
  -7  -3   0  263.87    9.70
  -7  -3   0  270.87    9.80
  -7  -3   0  239.68   10.80
  -7  -3   0  273.57   12.60
   7  -3   0  256.67   10.30
  -7  -3   0  247.78   10.40
   7  -3   0  265.97    9.70
   7   3   0  273.97    8.50
   7   3   0  252.27    9.30
  -7   3   0  239.18   12.40
   7   3   0  249.18   10.50
  -7   3   0  281.27   10.10
  -8  -3   0   29.50    4.00
   8  -3   0   32.10    4.70
   8  -3   0   26.40    3.30
  -8  -3   0   36.10    4.00
  -8   3   0   39.90    4.40
   8   3   0   38.50    3.10
   8   3   0   29.60    3.40
   9  -3   0    3.10    2.20
  -9  -3   0    5.10    2.00
   9  -3   0    2.40    2.30
  -9   3   0    4.40    2.30
   9   3   0    2.00    2.20
   9   3   0    4.20    1.70
   0  -4   0 3050.39   71.49
   0   4   0 3071.39   71.49
  -1  -4   0 1703.93   40.60
   1   4   0 1673.83   39.50
  -1   4   0 1674.43   40.50
  -2  -4   0  275.77    8.60
   2   4   0  267.37    7.00
  -2   4   0  274.27    8.80
   3  -4   0  295.57   10.20
  -3  -4   0  303.57    9.90
   3   4   0  298.47    8.00
  -3   4   0  290.47    9.20
  -3   4   0  305.57   10.10
   4  -4   0  383.76   12.10
   4  -4   0  361.26   12.90
  -4  -4   0  369.36   11.90
  -4  -4   0  364.76   11.50
  -4  -4   0  380.06   12.00
  -4   4   0  365.86   12.30
   4   4   0  361.56   10.10
  -4   4   0  367.06   12.50
  -4   4   0  367.76   11.20
  -5  -4   0  534.15   16.40
   5  -4   0  517.75   16.00
   5  -4   0  515.45   17.80
  -5  -4   0  535.05   15.50
   5  -4   0  527.65   16.00
  -5  -4   0  536.15   15.70
  -5   4   0  510.45   16.00
  -5   4   0  523.85   15.10
   5   4   0  504.75   13.60
  -5   4   0  516.75   17.00
   5   4   0  519.75   14.40
   6  -4   0   11.60    3.00
  -6  -4   0    9.10    3.10
  -6  -4   0   10.70    2.60
  -6  -4   0    7.70    2.20
   6  -4   0   11.80    3.70
  -6   4   0    9.70    2.90
   6   4   0   12.60    1.90
  -6   4   0   10.00    4.00
  -6   4   0    8.20    2.40
   6   4   0   12.00    3.20
  -7  -4   0   45.80    4.10
  -7  -4   0   43.90    4.50
   7  -4   0   48.10    5.60
   7  -4   0   53.49    5.00
   7   4   0   40.30    4.30
  -7   4   0   44.90    5.20
  -7   4   0   52.99    4.80
   7   4   0   47.00    3.20
  -8  -4   0    5.00    2.10
   8  -4   0    6.60    3.20
   8  -4   0    8.50    2.40
  -8  -4   0    5.50    2.00
   8   4   0    7.10    1.70
  -8   4   0    6.90    2.40
   8   4   0   12.20    3.10
  -9  -4   0    3.40    1.60
   9  -4   0    5.20    1.80
   9   4   0    9.00    3.10
   9   4   0    9.50    1.60
  -9   4   0    8.30    1.90
   0  -5   0    3.10    1.40
   0   5   0   -1.50    1.20
  -1  -5   0 1252.67   30.40
  -1   5   0 1249.07   30.40
   1   5   0 1243.88   28.90
  -1   5   0 1097.89   29.90
  -2  -5   0  114.99    5.60
   2  -5   0  114.59    7.30
  -2  -5   0  130.89    5.60
   2  -5   0  113.69    5.50
  -2   5   0  103.29    5.20
  -2   5   0  125.79    5.70
  -3  -5   0   52.99    5.30
  -3  -5   0   64.09    4.40
   3  -5   0   72.39    6.30
   3  -5   0   64.59    5.10
   3  -5   0   66.39    5.20
  -3  -5   0   72.59    4.70
  -3   5   0   62.39    4.70
  -3   5   0   60.49    7.00
  -3   5   0   65.09    4.40
  -4  -5   0   16.60    3.00
   4  -5   0   10.30    3.50
  -4  -5   0   19.10    2.70
   4  -5   0   18.80    3.20
  -4  -5   0   10.10    2.80
  -4   5   0   16.40    2.50
  -4   5   0   19.20    3.40
  -4   5   0   15.60    3.70
   5  -5   0  315.67   11.40
  -5  -5   0  334.17   11.00
  -5  -5   0  330.07   11.10
  -5  -5   0  320.97   12.30
   5   5   0  302.87    9.20
  -5   5   0  336.17   10.70
  -5   5   0  306.37   12.70
  -5   5   0  310.47   11.50
  -6  -5   0  106.49    6.00
  -6  -5   0  103.49    5.60
   6  -5   0  103.69    6.30
   6   5   0  106.69    4.60
  -6   5   0  105.19    5.50
  -6   5   0  102.89    6.30
  -7  -5   0   15.10    2.50
   7  -5   0   14.80    2.60
  -7  -5   0   11.90    2.20
  -7   5   0   21.10    3.00
   7   5   0   16.90    2.60
  -7   5   0   14.50    2.90
  -8  -5   0    1.80    1.50
  -8  -5   0   -0.20    1.40
   8  -5   0    0.60    1.70
   8   5   0    2.90    1.40
  -8   5   0    0.10    1.80
   0  -6   0   18.10    2.60
   0  -6   0   12.40    3.50
   0  -6   0   18.10    2.70
   0  -6   0   15.30    3.70
   0   6   0   21.60    3.30
  -1  -6   0 1184.18   32.50
  -1  -6   0 1187.98   30.00
   1  -6   0 1172.48   30.40
  -1  -6   0 1176.58   30.30
   1  -6   0 1150.48   29.70
   1  -6   0 1223.18   30.20
  -1  -6   0 1190.98   30.30
   1  -6   0 1214.68   32.70
  -1   6   0 1155.28   29.70
  -1   6   0 1183.98   30.10
  -2  -6   0  316.57   11.10
   2  -6   0  285.97   10.90
  -2  -6   0  308.77   12.10
   2  -6   0  299.17    9.90
  -2  -6   0  311.87   10.90
   2  -6   0  326.87   12.40
   2  -6   0  307.97   10.50
  -2  -6   0  314.97   10.30
  -2  -6   0  291.37   10.50
  -2   6   0  313.27   10.10
  -2   6   0  326.57   11.00
  -3  -6   0   93.29    8.10
  -3  -6   0   95.09    6.50
  -3  -6   0   96.69    6.20
   3  -6   0  104.39    5.80
   3  -6   0  102.89    7.70
  -3  -6   0  101.29    5.40
   3  -6   0  109.89    7.80
  -3   6   0   90.79    7.30
  -3   6   0   98.79    6.60
  -3   6   0   99.89    5.30
   4  -6   0   74.99    7.70
  -4  -6   0   78.39    4.90
   4  -6   0   75.89    5.40
  -4  -6   0   60.99    6.40
  -4  -6   0   69.49    5.40
  -4   6   0   66.89    6.90
  -4   6   0   79.39    6.30
  -4   6   0   79.99    4.80
  -5  -6   0   20.40    3.10
  -5  -6   0   20.20    2.80
   5  -6   0   22.50    3.30
   5   6   0   28.40    3.40
  -5   6   0   17.00    3.30
  -5   6   0   23.20    3.50
  -6  -6   0    6.10    2.00
   6  -6   0    6.10    2.30
  -6  -6   0    4.70    1.60
   6   6   0    8.70    1.80
  -6   6   0    4.20    2.50
  -6   6   0    4.70    2.10
  -7  -6   0    5.00    1.60
   7  -6   0    3.40    1.80
  -7  -6   0    3.00    1.60
   7   6   0    1.60    1.50
  -7   6   0    3.70    2.00
  -7   6   0    7.70    2.50
   0  -7   0    0.30    1.90
   0  -7   0   -1.00    2.40
   0  -7   0   -1.10    2.20
   0   7   0   -0.60    2.90
  -1  -7   0  138.49    8.20
   1  -7   0  144.19    8.50
  -1  -7   0  134.59    6.30
   1  -7   0  140.79    7.30
  -1  -7   0  133.79    6.30
   1  -7   0  136.59    6.50
  -1   7   0  133.39    6.30
  -1   7   0  141.99    7.70
   2  -7   0  234.18    9.10
   2  -7   0  262.37   11.10
   2  -7   0  258.17   12.10
  -2  -7   0  250.07    8.90
  -2  -7   0  269.87   11.60
  -2  -7   0  236.18    8.90
  -2   7   0  260.87    9.00
  -2   7   0  242.78   10.20
   3  -7   0  231.08    7.50
   3  -7   0  215.28   12.30
  -3  -7   0  217.38    8.70
  -3  -7   0  219.38    8.30
  -3  -7   0  215.08   11.50
  -3   7   0  218.78    9.80
  -3   7   0  225.78    8.40
   4  -7   0    1.90    2.20
  -4  -7   0    0.40    1.50
  -4  -7   0   -0.30    2.30
   4  -7   0   -0.60    2.90
  -4   7   0    1.90    1.90
  -4   7   0    4.50    3.20
   5  -7   0    3.60    2.00
  -5  -7   0    8.20    2.20
  -5  -7   0    4.20    1.60
   5   7   0    7.80    2.20
  -5   7   0    5.40    2.50
  -5   7   0    7.90    2.20
  -6  -7   0    3.30    1.60
   6  -7   0    2.50    1.80
  -6  -7   0    2.80    1.50
   6   7   0   -1.00    1.90
  -6   7   0    3.30    2.00
  -6   7   0    2.40    1.80
   0  -8   0  138.59   11.90
   0  -8   0  122.29    5.60
   0   8   0  115.19    6.00
   1  -8   0   57.99    4.40
  -1  -8   0   55.99    4.10
  -1  -8   0   52.99    7.20
   1  -8   0   68.49   11.00
   1   8   0   54.39    5.00
  -1   8   0   65.29    4.50
  -2  -8   0   87.99    4.70
   2  -8   0   80.39   11.00
  -2  -8   0   78.79    9.70
  -2   8   0   81.79    5.00
   3  -8   0   13.90    4.80
  -3  -8   0    8.30    1.90
  -3   8   0    9.10    3.60
  -3   8   0   12.30    2.50
  -4  -8   0   43.20    3.20
  -4  -8   0   46.70    4.60
  -4   8   0   45.50    4.80
  -4   8   0   49.70    3.60
  -5  -8   0   17.00    2.30
  -5  -8   0   15.90    2.40
  -5   8   0   18.50    2.40
  -5   8   0   15.50    2.20
   0  -9   0    0.30    1.90
   0  -9   0   -2.00    4.40
   0   9   0   -4.40    2.30
   1  -9   0   17.80    5.00
  -1  -9   0   15.00    2.10
  -1   9   0   17.20    2.50
  -2  -9   0    0.60    1.40
  -2   9   0   -1.10    1.80
  -3  -9   0   18.30    2.30
  -3   9   0   17.80    2.80
 -10   0   1   19.00    2.50
  10   0  -1   22.20    3.20
   9   0  -1   13.70    2.50
   9   0  -1   16.20    2.80
  -8   0   1   13.10   10.30
   8   0  -1   14.20    4.30
   8   0  -1   15.80    7.40
   8   0  -1   11.80    2.20
   8   0  -1   14.10    2.80
   7   0  -1   22.80    3.20
  -7   0   1   23.70    8.40
  -7   0   1   19.20    3.10
  -7   0   1   24.00    3.80
   7   0  -1   20.80    2.90
   7   0  -1   26.70    4.20
   6   0  -1   35.00    4.30
  -6   0   1   38.40    3.50
  -6   0   1   25.80    3.40
  -6   0   1   38.70    5.30
  -6   0   1   44.00    7.40
   6   0  -1   34.20    2.80
   6   0  -1   34.50    3.60
   5   0  -1  171.08    6.30
  -5   0   1  158.68    5.80
   5   0  -1  158.48    5.50
  -5   0   1  166.58    9.70
  -5   0   1  156.18    6.50
   4   0  -1    8.40    1.40
  -4   0   1   22.60    4.10
  -4   0   1   10.20    1.70
  -4   0   1   10.20    1.40
  -3   0   1  876.61   22.20
  -3   0   1  930.31   22.00
   3   0  -1  908.01   22.10
   2   0  -1   70.59    2.60
  -2   0   1   72.89    2.70
  -2   0   1   72.99    4.00
  -2   0   1   71.79    2.50
  -1   0   1  454.35   11.20
  -1   0   1  467.75   11.10
   1   0  -1  476.95   11.20
  -1   0   1  466.15   12.00
   0   0   1  214.98    5.40
   0   0  -1  224.78    5.40
  -1   0  -1  812.32   19.10
   1   0   1  803.62   19.00
  -3   0  -1   43.90    2.30
   3   0   1   42.20    2.30
  -4   0  -1 2589.84   61.49
   4   0   1 2611.04   60.99
  -4   0  -1 2599.64   60.89
   4   0   1 2481.95   60.09
  -5   0  -1   61.69    3.70
   5   0   1   55.69    3.20
  -5   0  -1   51.49    4.40
   5   0   1   62.39    3.80
  -6   0  -1    5.60    2.70
  -6   0  -1    2.70    2.10
  -6   0  -1   -1.90    3.40
  -6   0  -1   -0.40    3.60
   6   0   1    0.80    2.10
  -6   0  -1   -0.90    3.60
   6   0   1   -0.20    1.30
   6   0   1   -2.00    1.70
   7   0   1   29.20    5.70
  -7   0  -1   34.30    4.70
  -7   0  -1   31.90    4.40
  -7   0  -1   22.30    5.40
  -7   0  -1   35.20    4.30
  -7   0  -1   31.10   10.10
   7   0   1   28.30    3.20
   7   0   1   20.50    3.40
   7   0   1   28.70    3.90
   8   0   1    6.60    5.20
   8   0   1    6.90    2.10
   8   0   1    7.00    2.20
  -8   0  -1    3.60    2.20
   9   0   1    2.70    2.90
   9   0   1    1.10    1.70
 -10  -1   1    9.60    2.40
  10  -1  -1   16.30    2.10
 -10   1   1   14.00    2.10
  10   1  -1   14.00    2.20
  10   1  -1   16.70    2.40
   9  -1  -1   43.50    5.70
  -9  -1   1   38.50    4.50
   9  -1  -1   44.40    4.20
   9  -1  -1   40.10    5.20
   9   1  -1   45.90    4.20
   9   1  -1   47.20    3.70
   8  -1  -1   13.40    4.40
  -8  -1   1    6.40    8.60
  -8  -1   1   17.00    3.40
   8  -1  -1   17.80    2.80
   8  -1  -1   20.20    2.90
   8   1  -1   22.30    3.00
  -8   1   1   11.30    3.80
   8   1  -1   17.10    3.00
  -8   1   1   13.30   13.70
  -7  -1   1  109.29    6.90
  -7  -1   1  142.49   12.30
  -7  -1   1  115.89    6.70
   7  -1  -1  115.29    6.50
   7  -1  -1  119.79    6.20
   7  -1  -1  120.39    5.50
   7  -1  -1  122.19    8.90
  -7  -1   1  110.79    6.80
   7  -1  -1  116.39    7.30
  -7  -1   1  117.89    6.30
  -7   1   1  116.99    6.80
   7   1  -1  114.79    6.70
  -7   1   1  131.99   16.00
  -7   1   1  122.29    7.10
   7   1  -1  115.49    6.10
  -7   1   1  110.69    9.20
   6  -1  -1  254.77    9.60
   6  -1  -1  258.77    8.30
  -6  -1   1  268.07    9.30
  -6  -1   1  266.47    9.60
   6  -1  -1  250.97    9.00
  -6  -1   1  247.28    9.50
  -6  -1   1  254.67    9.00
  -6  -1   1  278.07   13.60
  -6   1   1  253.07   10.10
   6   1  -1  246.28    8.80
  -6   1   1  254.57   15.30
  -6   1   1  242.08    8.50
   6   1  -1  263.57    9.20
   6   1  -1  255.37    7.90
  -6   1   1  246.38    9.50
  -6   1   1  246.08    9.80
   5  -1  -1  190.98    6.50
   5  -1  -1  197.18    7.50
  -5  -1   1  194.78    7.00
  -5  -1   1  211.18   10.00
  -5  -1   1  182.88    7.20
  -5   1   1  200.28    7.70
   5   1  -1  195.78    6.80
  -5   1   1  218.18   11.90
  -5   1   1  190.08    6.20
   5   1  -1  192.78    6.00
  -4  -1   1  606.44   16.20
  -4  -1   1  596.04   16.00
   4  -1  -1  614.94   16.50
  -4   1   1  618.04   15.40
  -4   1   1  622.94   16.70
  -4   1   1  624.24   19.90
   4   1  -1  635.24   15.90
   3  -1  -1 3034.00   68.79
  -3  -1   1 2832.92   68.19
  -3  -1   1 3016.40   68.59
  -3   1   1 2885.51   71.39
  -3   1   1 2917.61   68.79
  -3   1   1 2963.80   67.79
   3   1  -1 2836.02   68.09
   1  -1  -1 2883.61   64.29
   1  -1  -1 2762.72   64.69
  -1  -1   1 2773.52   64.59
  -1  -1   1 2705.83   64.39
  -1   1   1 2778.92   65.99
  -1   1   1 2861.11   64.69
   1   1  -1 2781.22   63.99
   1   1  -1 2783.62   64.09
   0  -1   1 1220.88   28.70
   0  -1  -1 1188.98   28.60
   0   1  -1 1273.67   28.40
   0   1  -1 1187.98   28.40
   0   1   1 1278.07   28.80
  -2  -1  -1 5618.44  129.89
  -3  -1  -1 2072.89   50.49
   3  -1   1 2176.68   50.49
   3   1   1 2151.38   50.09
  -3   1  -1 2113.69   49.90
  -4  -1  -1 1439.66   35.60
  -4  -1  -1 1441.76   35.70
   4  -1   1 1502.55   35.80
   4  -1   1 1448.85   34.90
   4   1   1 1501.85   35.40
   4   1   1 1406.76   34.50
  -4   1  -1 1460.05   36.10
  -4   1  -1 1434.66   35.00
  -5  -1  -1  376.46   11.30
   5  -1   1  376.76   11.50
   5  -1   1  358.16   10.30
  -5  -1  -1  342.77   11.40
   5   1   1  359.36   10.90
  -5   1  -1  339.97   10.30
  -5   1  -1  353.16   10.80
   5   1   1  363.46    9.90
  -5   1  -1  358.46   11.80
  -6  -1  -1  174.78    7.90
  -6  -1  -1  195.58    7.70
  -6  -1  -1  184.38    8.70
  -6  -1  -1  188.58    7.80
   6  -1   1  171.98    7.90
   6  -1   1  180.78    7.30
   6  -1   1  181.28    6.70
  -6   1  -1  163.18    7.40
   6   1   1  190.78    7.20
   6   1   1  186.98    7.70
  -6   1  -1  174.98    8.90
  -6   1  -1  183.28    8.10
   6   1   1  190.78    6.50
  -6   1  -1  184.08   15.30
  -6   1  -1  191.48    8.20
  -7  -1  -1   19.30    3.90
   7  -1   1   20.50    4.20
   7  -1   1   21.30    4.30
   7  -1   1   19.00    2.90
   7  -1   1   24.50    3.50
  -7  -1  -1   28.70    8.50
  -7  -1  -1   17.90    2.90
  -7  -1  -1   20.10    3.30
  -7  -1  -1   13.90    3.90
  -7   1  -1   15.10   12.80
  -7   1  -1   17.10    3.30
  -7   1  -1   19.70    6.30
   7   1   1   21.90    3.00
   7   1   1   19.90    2.70
   7   1   1   15.80    3.60
  -7   1  -1   15.70    3.50
  -8  -1  -1    4.90    2.80
   8  -1   1    3.50    2.90
   8  -1   1    6.60    3.70
   8  -1   1    3.70    2.10
  -8  -1  -1    4.30    2.20
   8   1   1    5.80    2.10
   8   1   1    5.90    1.80
  -8   1  -1    3.00    2.50
  -8   1  -1   -1.00    3.40
  -9  -1  -1    8.30    3.20
   9  -1   1   16.10    3.90
   9  -1   1    8.00    2.10
   9   1   1    7.80    2.10
   9   1   1   12.80    2.30
  10  -2  -1    2.10    3.00
  10  -2  -1    2.00    1.70
  10   2  -1    1.00    1.80
  10   2  -1   -1.20    1.70
   9  -2  -1   69.89    6.00
   9  -2  -1   68.79    4.70
  -9  -2   1   64.49    5.20
  -9  -2   1   70.49    5.20
   9   2  -1   68.29    3.90
  -9   2   1   58.89    6.00
   9   2  -1   67.29    4.90
   8  -2  -1   68.89    5.00
  -8  -2   1   86.39   15.10
  -8  -2   1   68.59    5.20
   8  -2  -1   67.19    6.50
  -8  -2   1   68.59    5.70
  -8  -2   1   71.39    5.30
  -8   2   1   64.19    5.70
   8   2  -1   67.69    5.10
   8   2  -1   69.29    4.00
  -7  -2   1  315.37   15.30
   7  -2  -1  313.77   12.00
  -7  -2   1  295.07   11.50
   7  -2  -1  295.37   12.50
   7  -2  -1  314.37   10.80
  -7  -2   1  300.57   10.80
   7  -2  -1  326.97   10.20
  -7  -2   1  314.77   10.90
   7   2  -1  304.37    9.50
  -7   2   1  313.07   11.00
   7   2  -1  288.47   11.10
  -7   2   1  285.87   12.90
  -7   2   1  299.07   25.70
   7   2  -1  299.07   10.50
  -6  -2   1   87.59    5.50
   6  -2  -1   93.89    5.10
   6  -2  -1   92.69    5.20
  -6  -2   1   93.09    5.70
   6  -2  -1   98.99    7.10
  -6  -2   1  102.19    8.60
  -6  -2   1   79.19    5.70
   6  -2  -1   99.79    5.80
  -6  -2   1   97.39    5.60
  -6   2   1   86.79    6.40
  -6   2   1  102.79   15.60
  -6   2   1   82.29    6.70
   6   2  -1   96.79    4.20
  -6   2   1   93.69    5.80
  -6   2   1   92.79    5.90
   6   2  -1   97.09    5.20
   6   2  -1   81.09    5.90
   5  -2  -1  454.25   14.20
  -5  -2   1  492.85   16.10
   5  -2  -1  451.55   13.10
  -5  -2   1  529.95   14.00
   5  -2  -1  462.75   12.80
  -5   2   1  467.15   14.40
  -5   2   1  452.95   20.30
   5   2  -1  428.36   12.00
  -5   2   1  445.96   13.00
   5   2  -1  475.65   13.10
  -4  -2   1 1019.30   25.50
   4  -2  -1  985.60   25.80
   4  -2  -1 1021.20   24.40
  -4  -2   1 1030.50   26.70
   4   2  -1 1004.40   24.50
  -4   2   1  950.30   24.80
  -4   2   1 1011.90   25.90
  -4   2   1  973.80   30.40
   3  -2  -1  436.26   12.00
  -3  -2   1  424.76   11.80
  -3  -2   1  430.06   12.20
   3  -2  -1  437.46   10.90
   3   2  -1  435.06   10.80
  -3   2   1  434.46   12.10
  -3   2   1  410.76   15.10
   2  -2  -1 4531.55  102.89
  -2  -2   1 4453.05  103.69
  -2  -2   1 4458.85  103.09
   2  -2  -1 4561.44  103.79
  -2   2   1 4525.45  103.89
   2   2  -1 4457.65  102.59
  -2   2   1 4279.67  106.29
  -1  -2   1 1753.82   40.50
   1  -2  -1 1699.53   39.90
  -1   2   1 1712.43   40.60
   0  -2  -1  896.41   23.40
   0  -2  -1  930.61   22.00
   0  -2  -1  927.41   21.90
   0  -2   1  923.71   22.00
   0   2   1  930.01   22.10
   0   2  -1  927.61   21.70
   0   2  -1  949.21   21.50
  -1  -2  -1 2762.32   68.39
   1  -2   1 2945.31   66.99
  -1  -2  -1 2875.61   67.09
  -1  -2  -1 2891.91   67.29
   1   2   1 2968.10   66.89
  -2  -2  -1  906.21   22.40
   2  -2   1  894.61   22.20
   2   2   1  909.01   21.60
  -3  -2  -1 1853.21   45.10
   3  -2   1 1990.20   45.90
   3   2   1 1902.51   45.00
  -3   2  -1 1942.91   46.20
  -3   2  -1 1852.21   44.50
  -4  -2  -1  274.07    8.70
   4  -2   1  266.87    8.80
  -4  -2  -1  256.97    8.30
   4   2   1  271.97    8.00
  -4   2  -1  256.37    7.30
  -4   2  -1  258.77    8.40
  -4   2  -1  267.57    9.00
   4   2   1  251.07    7.30
  -5  -2  -1   18.90    2.80
   5  -2   1   21.90    3.10
   5  -2   1   17.70    2.90
  -5  -2  -1   14.50    2.80
  -5  -2  -1   17.80    3.00
   5  -2   1   16.30    2.60
  -5   2  -1   18.30    2.60
  -5   2  -1   16.40    2.90
  -5   2  -1   16.40    3.30
   5   2   1   20.10    2.60
   5   2   1   17.80    2.30
  -6  -2  -1  293.47   10.90
   6  -2   1  292.67   11.30
  -6  -2  -1  291.17   10.40
  -6  -2  -1  301.07   10.00
   6  -2   1  298.87    9.80
  -6  -2  -1  297.27   10.40
   6  -2   1  296.47   10.10
   6   2   1  290.07    9.70
  -6   2  -1  293.87   11.90
  -6   2  -1  290.97    9.90
   6   2   1  297.47   10.30
  -6   2  -1  293.07   10.70
  -6   2  -1  295.37   23.20
   6   2   1  315.77    9.00
  -6   2  -1  283.37   11.20
   7  -2   1    8.50    3.60
   7  -2   1    6.00    3.20
  -7  -2  -1   15.20    7.20
   7  -2   1    9.80    2.80
  -7  -2  -1   12.30    3.60
  -7  -2  -1   10.80    3.90
  -7  -2  -1   12.10    3.10
  -7  -2  -1   11.60    2.70
  -7  -2  -1   13.50    2.70
  -7   2  -1   10.70    3.10
   7   2   1   10.40    2.00
  -7   2  -1   16.80    5.80
  -7   2  -1   11.80    3.30
   7   2   1    9.60    3.10
   7   2   1   12.10    2.60
   8  -2   1  148.59    6.70
  -8  -2  -1  128.89    6.60
   8  -2   1  128.69    7.30
   8   2   1  144.99    5.80
  -8   2  -1  148.39    6.90
   8   2   1  144.39    6.40
   9  -2   1    9.80    2.20
  -9  -2  -1    8.60    2.50
   9  -2   1    9.90    2.80
   9   2   1    7.20    1.70
   9   2   1    7.50    2.10
   9  -3  -1   10.30    2.40
  -9  -3   1    4.70    2.00
   9  -3  -1    8.00    2.50
  -9  -3   1    7.20    4.00
  -9   3   1    5.10    2.40
   9   3  -1    5.80    2.50
   9   3  -1    7.00    1.70
   8  -3  -1   14.50    3.30
  -8  -3   1   12.30    2.60
   8  -3  -1   14.10    2.80
  -8  -3   1   11.10    2.50
  -8  -3   1   15.80    3.20
  -8   3   1   14.20    2.90
   8   3  -1   12.80    3.00
   8   3  -1   10.10    2.00
  -7  -3   1   70.19    6.50
  -7  -3   1   83.49    6.30
  -7  -3   1   83.29    7.80
  -7  -3   1   68.59    5.40
   7  -3  -1   69.29    8.70
  -7  -3   1   82.99    5.50
   7  -3  -1   90.79    6.40
   7  -3  -1   79.29    5.70
  -7   3   1   77.79    8.40
  -7   3   1   76.49    5.70
   7   3  -1   69.29    6.10
   7   3  -1   82.99    6.00
   7   3  -1   78.69    4.10
  -6  -3   1   70.19    5.10
  -6  -3   1   60.09    6.80
  -6  -3   1   63.89    4.70
  -6  -3   1   59.59    6.40
   6  -3  -1   59.09    5.20
   6  -3  -1   47.90    6.20
   6  -3  -1   60.09    5.90
  -6  -3   1   51.69    4.90
  -6   3   1   75.49    5.50
   6   3  -1   53.89    3.30
  -6   3   1   55.89    4.40
  -6   3   1   59.29    5.90
   6   3  -1   51.09    4.20
   5  -3  -1  496.05   15.30
  -5  -3   1  556.74   16.10
  -5  -3   1  529.15   15.60
   5  -3  -1  498.05   15.70
   5  -3  -1  508.75   16.20
  -5  -3   1  530.75   15.30
  -5  -3   1  541.95   15.10
  -5   3   1  543.65   16.40
  -5   3   1  499.05   15.50
  -5   3   1  491.15   14.40
   5   3  -1  482.85   13.30
   5   3  -1  523.55   14.20
  -5   3   1  512.95   39.60
   4  -3  -1  360.06   11.90
  -4  -3   1  376.66   11.10
   4  -3  -1  371.56    9.80
  -4  -3   1  384.86   11.50
  -4   3   1  320.37   19.50
  -4   3   1  367.36   10.80
  -4   3   1  388.66   12.00
   4   3  -1  375.76   10.00
  -3  -3   1 8133.49  192.78
   3  -3  -1 8496.95  193.18
  -3   3   1 8417.56  193.78
   3   3  -1 8357.76  191.28
  -3   3   1 7984.10  198.18
  -3   3   1 8539.15  193.38
   2  -3  -1 2473.15   60.09
  -2  -3   1 2591.64   60.19
  -2   3   1 2563.24   60.39
   1  -3  -1  625.94   15.40
   1  -3  -1  649.34   15.40
  -1  -3   1  655.83   16.40
  -1   3   1  659.63   16.40
   0  -3  -1 1088.79   28.40
   0  -3   1 1128.19   27.10
   0  -3  -1 1154.98   27.00
   0   3   1 1134.19   27.20
   0   3  -1 1147.49   26.80
  -1  -3  -1  546.55   15.10
  -1  -3  -1  539.95   14.20
   1  -3   1  541.95   13.80
  -1   3  -1  553.34   14.10
   1   3   1  573.94   13.70
  -2  -3  -1  247.78    9.20
  -2  -3  -1  271.77    8.10
   2  -3   1  273.87    8.00
  -2   3  -1  270.87    8.10
   2   3   1  256.47    7.10
   3  -3   1  697.83   18.70
  -3  -3  -1  705.93   20.70
  -3  -3  -1  701.73   18.70
   3   3   1  707.23   17.40
  -3   3  -1  662.33   18.10
  -3   3  -1  722.83   18.90
  -4  -3  -1  109.39   10.60
  -4  -3  -1  123.29    5.50
   4  -3   1  110.59    5.80
   4   3   1  120.69    4.60
   4   3   1  103.99    4.10
  -4   3  -1  120.39    5.30
  -4   3  -1  113.79    5.80
  -5  -3  -1   97.49    5.80
   5  -3   1  106.99    6.20
  -5  -3  -1   98.79    5.70
   5  -3   1  108.79    6.60
  -5  -3  -1   98.99    5.70
  -5  -3  -1   95.89    5.30
  -5   3  -1  108.09    6.40
   5   3   1  107.69    4.90
   5   3   1   87.09    6.60
  -5   3  -1  105.69    9.20
  -5   3  -1  108.39    6.40
  -5   3  -1  106.89    5.30
   5   3   1  103.79    4.20
  -6  -3  -1  661.73   21.40
   6  -3   1  632.94   18.70
  -6  -3  -1  625.54   17.20
  -6  -3  -1  653.83   18.40
   6  -3   1  599.54   20.20
  -6  -3  -1  623.54   19.30
  -6  -3  -1  646.54   18.00
   6  -3   1  616.84   18.00
   6   3   1  629.84   17.40
   6   3   1  631.14   18.20
  -6   3  -1  620.94   19.10
  -6   3  -1  621.84   20.20
   6   3   1  657.83   16.70
  -6   3  -1  634.94   17.60
  -6   3  -1  632.24   18.60
   7  -3   1   19.90    3.10
   7  -3   1   16.80    3.50
  -7  -3  -1   26.90    6.90
  -7  -3  -1   21.00    3.10
  -7  -3  -1   20.70    2.80
  -7  -3  -1   23.20    3.10
   7   3   1   23.10    3.10
   7   3   1   24.00    2.80
  -7   3  -1   22.20    3.30
  -8  -3  -1   17.50    3.00
  -8  -3  -1   22.20    2.90
   8  -3   1   22.10    3.10
   8  -3   1   21.10    3.30
   8   3   1   28.30    2.90
  -8   3  -1   16.70    2.90
   8   3   1   22.80    2.90
  -9  -3  -1    4.90    1.90
   9  -3   1    9.20    2.20
   9  -3   1    7.70    2.60
  -9   3  -1    3.70    2.20
   9   3   1    6.90    2.10
   9   3   1    6.90    1.70
   9  -4  -1    4.70    1.90
  -9  -4   1    6.00    1.80
   9   4  -1    7.70    1.60
   9   4  -1    0.50    3.50
  -9   4   1    3.80    1.90
   8  -4  -1    0.30    2.10
   8  -4  -1   -1.50    2.80
  -8  -4   1    0.00    1.70
  -8  -4   1   -1.30    1.80
   8   4  -1    0.00    3.40
   8   4  -1    2.10    1.50
  -8   4   1    1.00    2.20
  -7  -4   1   37.80    4.50
   7  -4  -1   42.60    5.30
  -7  -4   1   22.30    3.10
   7  -4  -1   35.20    4.80
  -7  -4   1   34.90    3.90
   7   4  -1   37.20    3.00
  -7   4   1   31.50    3.70
  -7   4   1   24.40    3.50
  -6  -4   1  170.28    9.10
  -6  -4   1  185.98    7.60
   6  -4  -1  170.48    8.30
   6  -4  -1  174.38    8.30
   6  -4  -1  166.88   12.30
  -6  -4   1  182.28    7.90
  -6  -4   1  170.48    8.60
   6   4  -1  180.68    7.60
   6   4  -1  171.78    6.00
  -6   4   1  177.08    8.00
  -6   4   1  184.58    7.20
  -6   4   1  180.98    9.70
  -5  -4   1  253.57    9.20
  -5  -4   1  242.78   10.80
  -5  -4   1  268.37   10.00
   5  -4  -1  260.87   10.20
   5  -4  -1  245.28   11.50
   5  -4  -1  243.38    9.80
  -5  -4   1  254.17    9.40
   5   4  -1  241.58    7.60
  -5   4   1  252.67    8.80
   5   4  -1  268.97    8.30
  -5   4   1  276.07   10.60
  -5   4   1  257.17    9.90
  -4  -4   1  500.95   14.90
  -4  -4   1  506.85   15.10
   4  -4  -1  499.85   15.70
   4  -4  -1  471.25   14.90
  -4  -4   1  503.95   14.40
  -4   4   1  486.45   15.30
  -4   4   1  513.65   15.60
   4   4  -1  501.95   12.90
  -4   4   1  497.95   14.10
   3  -4  -1   79.39    5.10
  -3  -4   1   86.79    4.50
  -3   4   1   84.29    4.80
  -3   4   1   78.09    4.30
  -2  -4   1 1704.63   40.50
  -2   4   1 1725.33   40.70
  -2   4   1 1537.45   40.50
  -1  -4   1 2873.91   67.09
  -1   4   1 2807.52   67.09
   0  -4   1  134.09    4.70
   0  -4  -1  145.09    4.70
   0   4  -1  142.49    4.50
   0   4   1  138.19    4.80
  -1  -4  -1  209.28    6.80
  -1   4  -1  214.88    6.70
   1   4   1  202.38    6.10
  -2  -4  -1  171.98    6.40
  -2  -4  -1  179.28    6.10
  -2   4  -1  175.98    6.50
  -2   4  -1  158.88    6.20
   2   4   1  180.88    5.20
  -3  -4  -1  290.67    9.80
  -3  -4  -1  299.87    9.50
   3  -4   1  286.97   10.30
  -3   4  -1  285.07    9.20
   3   4   1  297.47    8.20
  -3   4  -1  298.47   10.00
  -4  -4  -1  183.88    7.80
   4  -4   1  204.28    9.60
  -4  -4  -1  188.78    8.50
  -4  -4  -1  188.48    7.90
  -4  -4  -1  186.88    7.40
   4  -4   1  188.48    7.80
   4   4   1  202.68    6.50
  -4   4  -1  186.38    8.40
  -4   4  -1  202.38    7.40
  -4   4  -1  198.98    8.30
   4   4   1  183.38    6.10
  -5  -4  -1  248.48    8.60
  -5  -4  -1  242.68    8.90
  -5  -4  -1  245.58    9.90
   5  -4   1  241.28    9.30
  -5  -4  -1  237.78   10.10
  -5  -4  -1  237.58    8.10
  -5  -4  -1  244.18    9.20
   5  -4   1  242.08   10.20
  -5   4  -1  237.28   10.40
  -5   4  -1  245.98    8.70
   5   4   1  237.58    7.40
  -5   4  -1  231.98    9.50
   5   4   1  234.78    8.20
  -6  -4  -1  148.09    8.20
   6  -4   1  143.09    7.70
   6  -4   1  153.88    7.60
  -6  -4  -1  150.08    6.80
  -6  -4  -1  150.38    7.10
   6   4   1  147.69    7.00
   6   4   1  149.59    5.60
  -6   4  -1  144.89    7.40
  -6   4  -1  149.29    6.70
   6   4   1  143.09    7.30
  -6   4  -1  149.79    9.40
   7  -4   1   30.50    4.30
  -7  -4  -1   29.00    3.90
   7  -4   1   32.60    4.00
  -7  -4  -1   22.90    3.60
   7   4   1   29.60    2.90
  -7   4  -1   23.90    3.70
   7   4   1   26.40    3.30
  -7   4  -1   30.90    4.30
   8  -4   1    6.00    2.30
  -8  -4  -1    8.20    2.20
  -8  -4  -1    4.30    1.90
   8   4   1    9.50    2.60
   8   4   1   12.20    1.90
  -8   4  -1    9.30    2.30
  -8  -5   1   17.80    2.80
   8  -5  -1   13.70    2.40
  -8  -5   1   21.30    2.90
  -8   5   1   15.90    2.40
   8   5  -1   21.20    2.50
   7  -5  -1   15.40    2.90
  -7  -5   1   17.00    2.50
  -7  -5   1   15.20    2.60
  -7   5   1   20.50    3.20
  -7   5   1   22.00    3.00
   7   5  -1   17.90    2.70
  -6  -5   1   36.60    3.80
  -6  -5   1   41.30    6.30
   6  -5  -1   40.40    4.70
  -6  -5   1   35.90    4.20
  -6   5   1   48.80    7.20
  -6   5   1   43.40    4.70
  -6   5   1   48.60    4.10
   6   5  -1   38.00    3.20
  -5  -5   1   87.39    5.30
  -5  -5   1   83.39    6.20
   5  -5  -1   75.69    5.70
  -5  -5   1   81.19    5.50
  -5  -5   1   83.89    8.20
  -5   5   1   76.09    6.70
  -5   5   1   83.89    4.90
  -5   5   1   77.49    5.90
   4  -5  -1  166.38    9.10
   4  -5  -1  175.88    7.80
  -4  -5   1  176.48    7.30
  -4  -5   1  166.88    7.70
  -4  -5   1  171.68    8.00
  -4  -5   1  159.88    9.70
  -4   5   1  164.38    8.30
  -4   5   1  178.18    8.40
  -4   5   1  185.98    7.10
  -3  -5   1   26.10    3.40
   3  -5  -1   26.80    3.40
  -3  -5   1   26.30    3.50
  -3  -5   1   27.40    3.50
   3  -5  -1   25.60    4.00
   3  -5  -1   16.20    2.90
  -3   5   1   21.50    3.30
  -3   5   1   31.10    4.50
  -3   5   1   23.30    3.60
  -2  -5   1  336.07   10.30
   2  -5  -1  313.57   11.90
   2  -5  -1  306.47   10.10
  -2   5   1  299.07    9.70
  -2   5   1  328.47   10.50
  -1  -5   1  403.46   11.50
  -1   5   1  364.56   11.20
  -1   5   1  395.56   11.50
   0  -5  -1   96.29    4.20
   0  -5   1   97.69    4.30
   0   5  -1   94.99    4.00
   0   5   1   96.89    4.30
  -1  -5  -1 1346.37   32.50
   1   5   1 1309.97   31.40
  -1   5  -1 1221.18   31.90
  -1   5  -1 1323.07   32.30
  -2  -5  -1   26.10    3.20
  -2  -5  -1   27.20    3.80
   2  -5   1   21.70    2.80
   2  -5   1   28.40    3.50
   2  -5   1   21.10    3.60
   2   5   1   25.40    2.10
  -2   5  -1   26.70    3.50
  -2   5  -1   29.00    3.30
  -3  -5  -1  367.16   12.30
   3  -5   1  377.46   11.70
   3  -5   1  351.26   13.40
   3  -5   1  384.56   11.90
  -3  -5  -1  381.06   12.20
  -3  -5  -1  383.06   11.90
   3   5   1  393.76   10.30
  -3   5  -1  363.16   11.50
  -3   5  -1  382.56   12.70
  -3   5  -1  381.66   13.20
   4  -5   1  225.38   10.30
   4  -5   1  217.68    8.70
  -4  -5  -1  211.18    9.10
  -4  -5  -1  213.68    8.70
  -4  -5  -1  224.08    8.40
   4   5   1  214.28    7.20
  -4   5  -1  235.28   10.00
  -4   5  -1  226.88    9.40
   4   5   1  212.98    6.90
  -4   5  -1  224.88    8.20
  -5  -5  -1  197.08    9.40
   5  -5   1  201.08    8.40
  -5  -5  -1  196.68    8.20
  -5  -5  -1  198.78    7.90
   5   5   1  196.58    6.50
  -5   5  -1  190.28   10.00
   5   5   1  184.88    8.10
  -5   5  -1  196.68    8.80
  -5   5  -1  208.48    7.90
   6  -5   1    3.40    2.30
  -6  -5  -1    7.50    2.20
  -6  -5  -1    9.40    2.10
  -6   5  -1    9.60    2.80
   6   5   1   11.30    1.90
  -6   5  -1    8.50    2.40
   7  -5   1    4.20    2.10
  -7  -5  -1    5.70    2.10
  -7  -5  -1    5.90    1.80
  -7   5  -1    7.60    2.90
   7   5   1    5.00    1.50
  -7   5  -1    4.30    2.20
  -8  -5  -1    5.00    1.70
  -8  -5  -1    3.80    1.60
   8  -5   1    4.40    1.80
   8   5   1    2.60    1.40
  -8   5  -1   -0.30    1.70
   8  -6  -1   20.50    2.50
  -8  -6   1   17.30    2.40
  -8  -6   1   17.20    2.40
  -8   6   1   22.50    2.70
  -7  -6   1    2.00    1.50
   7  -6  -1   -0.10    1.70
  -7  -6   1    2.40    1.70
  -7   6   1   -0.20    1.80
  -7   6   1   -3.10    2.30
   7   6  -1   -0.60    1.70
  -6  -6   1   15.40    2.60
  -6  -6   1   14.40    2.40
   6  -6  -1   16.10    2.70
  -6   6   1   16.70    2.90
   6   6  -1   18.00    2.40
  -6   6   1   16.00    2.60
   5  -6  -1   52.59    4.90
  -5  -6   1   48.00    4.40
  -5  -6   1   49.80    4.20
  -5   6   1   51.69    5.20
  -5   6   1   57.49    4.20
  -4  -6   1    2.70    1.90
   4  -6  -1    6.70    3.40
  -4  -6   1    2.70    3.00
   4  -6  -1    5.70    2.50
  -4  -6   1    2.10    2.30
  -4   6   1    7.30    2.20
  -4   6   1    3.80    3.70
  -4   6   1    2.40    3.10
  -3  -6   1  196.28    9.60
  -3  -6   1  215.68    7.80
  -3  -6   1  190.88    8.20
  -3  -6   1  173.28    8.20
   3  -6  -1  199.18    7.80
   3  -6  -1  181.38    8.90
   3  -6  -1  187.08   11.00
  -3  -6   1  179.28    8.60
  -3   6   1  187.58    7.50
  -3   6   1  192.38    8.80
  -3   6   1  179.48    9.10
  -2  -6   1  158.58    6.60
  -2  -6   1  163.58    7.30
   2  -6  -1  153.38    9.10
  -2  -6   1  155.78    8.20
   2  -6  -1  149.99    8.00
  -2  -6   1  155.48    7.20
   2  -6  -1  145.49    7.60
  -2  -6   1  165.98    7.70
  -2  -6   1  153.08    8.50
   2  -6  -1  149.99    6.70
  -2   6   1  132.79    9.80
  -2   6   1  155.08    6.50
  -2   6   1  153.98    7.20
   1  -6  -1  983.50   24.60
  -1  -6   1  996.00   25.80
   1  -6  -1  986.70   25.60
  -1  -6   1  995.70   25.80
   1  -6  -1  995.90   28.10
  -1  -6   1 1000.20   28.30
  -1  -6   1 1010.90   25.80
  -1  -6   1  952.20   25.70
   1  -6  -1  976.90   26.20
  -1   6   1  954.20   25.20
  -1   6   1 1007.30   25.80
   0  -6   1   32.80    4.50
   0  -6  -1   39.50    4.30
   0  -6   1   28.80    3.50
   0  -6  -1   21.10    2.80
   0  -6   1   33.20    3.90
   0  -6  -1   35.90    5.50
   0  -6   1   32.40    4.60
   0   6   1   31.60    4.40
   0   6  -1   34.40    3.60
   0   6   1   37.10    3.40
   1  -6   1  128.49    7.80
   1  -6   1  108.79    5.60
  -1  -6  -1  108.99    5.80
  -1  -6  -1  109.49    6.00
   1  -6   1  105.09    5.50
  -1  -6  -1  106.99    6.20
  -1  -6  -1  113.99    7.50
   1  -6   1  115.69    9.90
   1   6   1  110.39    4.60
  -1   6  -1  114.39    5.80
  -1   6  -1  108.69    5.60
   2  -6   1   94.69    5.50
   2  -6   1   87.69    6.90
  -2  -6  -1   91.59    5.30
  -2  -6  -1   89.79    6.60
   2  -6   1   89.79    5.00
  -2  -6  -1   85.59    5.90
  -2  -6  -1   88.79    8.20
  -2   6  -1   93.09    5.10
  -2   6  -1   89.09    5.80
  -3  -6  -1  429.56   14.90
   3  -6   1  456.55   15.50
   3  -6   1  466.85   13.40
   3  -6   1  458.65   14.20
  -3  -6  -1  464.95   13.80
  -3  -6  -1  423.76   13.90
   3   6   1  417.06   12.50
  -3   6  -1  442.06   13.50
  -3   6  -1  441.36   14.90
  -3   6  -1  462.45   14.90
  -4  -6  -1  214.18   10.10
  -4  -6  -1  210.18    8.60
  -4  -6  -1  218.08    8.50
   4  -6   1  213.08   10.30
   4  -6   1  208.38    8.30
   4   6   1  209.98    6.90
  -4   6  -1  224.58    9.30
  -4   6  -1  197.58   10.20
  -4   6  -1  212.38    8.20
   5  -6   1   15.20    2.90
  -5  -6  -1   17.30    2.80
  -5  -6  -1   16.30    2.50
  -5   6  -1   15.80    2.70
  -5   6  -1   20.60    3.40
   5   6   1   18.20    2.80
  -6  -6  -1    2.90    1.50
   6  -6   1    4.80    2.10
  -6  -6  -1    2.10    1.70
   6   6   1    6.10    1.60
  -6   6  -1    7.00    2.20
  -6   6  -1    1.50    2.10
  -7  -6  -1    3.80    1.60
  -7  -6  -1    5.50    1.80
   7  -6   1    8.00    1.90
  -7   6  -1    6.10    2.00
  -7   6  -1    8.50    2.70
   7   6   1    8.00    1.60
  -7  -7   1    9.30    1.70
  -7  -7   1    7.90    1.60
   7  -7  -1   11.60    1.70
  -7   7   1   10.30    1.80
   6  -7  -1    2.90    1.80
  -6  -7   1    1.30    1.40
  -6  -7   1    0.10    1.60
  -6   7   1    2.50    2.00
  -6   7   1    0.20    1.70
  -5  -7   1    3.70    2.10
   5  -7  -1    4.50    2.20
  -5  -7   1    4.20    1.60
  -5   7   1    8.70    2.60
  -5   7   1    5.80    2.00
  -4  -7   1   61.09    5.00
  -4  -7   1   62.79    4.50
   4  -7  -1   79.19    4.80
  -4   7   1   71.69    4.70
  -4   7   1   76.89    5.90
   3  -7  -1  172.28    6.60
  -3  -7   1  152.68    7.50
   3  -7  -1  177.28   11.00
  -3  -7   1  173.88    7.00
  -3  -7   1  151.18    8.70
   3  -7  -1  148.29    7.40
  -3   7   1  171.88    8.40
  -3   7   1  174.38    7.10
   2  -7  -1   11.30    2.60
   2  -7  -1    6.40    5.90
  -2  -7   1   13.40    3.30
  -2  -7   1   12.30    2.60
  -2  -7   1   11.90    2.30
  -2   7   1    5.20    3.70
  -2   7   1    3.60    4.30
  -2   7   1   12.80    2.70
   1  -7  -1  114.79    6.00
   1  -7  -1  121.19   10.60
  -1  -7   1  123.09    6.00
  -1  -7   1  117.29    6.60
  -1  -7   1  121.09    5.80
   1  -7  -1  122.09    8.40
  -1  -7   1  122.49    7.60
  -1   7   1  110.89    6.80
  -1   7   1  119.79    5.80
   0  -7   1  419.16   12.90
   0  -7   1  445.96   13.20
   0  -7  -1  440.56   17.00
   0  -7  -1  444.06   13.50
   0  -7   1  445.96   13.30
   0  -7   1  450.75   15.70
   0  -7  -1  431.06   14.00
   0   7   1  437.76   12.80
   0   7  -1  423.36   13.00
  -1  -7  -1  243.88   12.90
  -1  -7  -1  233.58    8.70
   1  -7   1  237.58   10.70
   1  -7   1  229.38   10.00
   1  -7   1  242.78    8.70
  -1  -7  -1  225.48    9.60
   1   7   1  227.48    8.10
  -1   7  -1  232.78    8.50
   2  -7   1  110.79    7.40
   2  -7   1  120.29    7.40
  -2  -7  -1  111.39   10.60
  -2  -7  -1  110.69    5.60
  -2   7  -1   94.59    7.70
  -2   7  -1  114.99    5.70
   2   7   1  100.89    5.40
  -3  -7  -1    4.80    1.80
  -3  -7  -1    4.20    2.90
   3  -7   1   -3.10    3.90
   3   7   1    3.50    2.40
  -3   7  -1    3.90    2.10
  -3   7  -1    3.60    3.70
  -4  -7  -1   49.20    3.90
   4  -7   1   52.39    4.10
   4  -7   1   49.40    6.60
  -4  -7  -1   51.59    4.70
  -4   7  -1   52.99    4.20
  -4   7  -1   44.00    5.40
   4   7   1   49.00    3.70
  -5  -7  -1    7.80    2.20
   5  -7   1    7.70    2.10
  -5  -7  -1    7.70    1.80
  -5   7  -1   10.30    2.20
   5   7   1   10.20    2.00
  -5   7  -1    7.80    2.60
  -6  -7  -1    1.50    1.60
  -6  -7  -1    0.50    1.20
   6  -7   1    2.30    1.60
  -6   7  -1    4.20    2.00
   6   7   1    0.40    1.60
  -6   7  -1    0.00    1.80
  -5  -8   1    9.50    1.60
  -5  -8   1    8.50    2.20
  -5   8   1   13.20    2.00
  -5   8   1   12.80    2.40
  -4  -8   1   -0.60    2.50
  -4  -8   1   -0.40    1.30
  -4   8   1   -0.20    2.50
  -4   8   1   -1.10    1.70
  -3  -8   1   10.50    1.90
  -3  -8   1    3.50    4.90
  -3   8   1    7.10    3.50
  -3   8   1   13.20    2.40
  -2  -8   1   29.70    3.80
  -2  -8   1   33.90    3.50
  -2  -8   1   26.90    5.40
   2  -8  -1   30.40    6.30
   2  -8  -1   29.40    4.00
  -2   8   1   34.30    3.70
  -1  -8   1    1.00    1.80
  -1  -8   1    2.60    3.00
   1  -8  -1   -0.30    6.30
  -1  -8   1   -2.00    3.60
   1  -8  -1   -1.00    1.80
  -1   8   1   -1.80    2.10
   0  -8   1   98.59    8.30
   0  -8  -1  104.49    5.20
   0  -8  -1  112.59   12.00
   0  -8   1   98.69    7.10
   0  -8   1   95.59    5.30
   0   8  -1  105.79    6.00
   0   8   1  107.59    5.20
   1  -8   1   46.30    7.80
  -1  -8  -1   55.79    9.30
   1  -8   1   42.80    5.20
  -1  -8  -1   45.90    3.60
   1   8   1   53.79    4.20
  -1   8  -1   46.60    4.30
  -2  -8  -1   59.49    4.00
   2  -8   1   65.39    9.40
  -2   8  -1   60.89    4.30
   2   8   1   61.99    4.00
  -3  -8  -1   27.50    3.10
   3  -8   1   33.20    5.70
   3   8   1   26.60    3.60
  -3   8  -1   30.40    3.50
  -3   8  -1   34.80    4.10
  -4  -8  -1   12.80    3.00
  -4  -8  -1   13.10    1.90
  -4   8  -1   13.90    2.20
  -4   8  -1   11.40    2.80
  -5  -8  -1    0.30    1.10
  -5  -8  -1    0.30    2.00
  -5   8  -1    4.90    2.00
  -5   8  -1   -0.70    1.60
  -3  -9   1   -0.10    1.30
  -3   9   1    3.40    1.60
  -2  -9   1   13.80    1.90
  -2   9   1   12.80    2.10
   1  -9  -1   19.50    2.40
  -1  -9   1   21.50    5.40
  -1  -9   1   19.40    2.40
  -1   9   1   25.80    3.10
   0  -9  -1    4.60    1.80
   0  -9   1    6.00    5.50
   0   9  -1    6.30    2.60
   0   9   1    2.70    1.90
  -1  -9  -1   14.50    2.00
   1  -9   1   20.10    5.60
   1   9   1   17.10    2.30
  -1   9  -1   22.30    3.40
  -2  -9  -1   22.70    2.50
   2  -9   1   28.60    4.80
  -2   9  -1   25.30    3.30
  -3  -9  -1    1.70    1.10
  -3   9  -1   -0.50    1.60
 -10   0   2    1.20    1.90
  10   0  -2    4.10    1.90
  10   0  -2    5.40    2.70
   9   0  -2    1.20    2.10
   9   0  -2    0.20    2.00
   8   0  -2   23.10    3.20
   8   0  -2   19.70    4.20
  -8   0   2   22.10    9.80
   8   0  -2   26.80    4.70
   8   0  -2   20.30    3.00
   7   0  -2    6.20    1.80
   7   0  -2    4.40    2.50
   7   0  -2    7.60    2.50
  -7   0   2   15.60    7.20
   7   0  -2    4.60    2.60
  -7   0   2    3.40    3.30
   6   0  -2   10.50    2.60
  -6   0   2    8.40    3.30
   6   0  -2   13.70    2.60
  -6   0   2   10.50    2.10
  -6   0   2   12.70    5.60
   6   0  -2   10.50    1.70
  -6   0   2    8.90    3.20
  -6   0   2   10.10    3.00
  -5   0   2  420.56   12.70
  -5   0   2  428.36   12.10
   5   0  -2  449.86   12.80
  -5   0   2  439.26   16.50
   5   0  -2  416.86   11.60
  -4   0   2    1.40    0.90
   4   0  -2    0.90    1.00
  -4   0   2    0.20    1.20
  -4   0   2    2.90    3.00
  -3   0   2 1574.04   37.60
   3   0  -2 1551.94   37.50
  -3   0   2 1616.64   37.30
  -3   0   2 1544.35   39.70
  -2   0   2   60.89    2.60
  -2   0   2   66.29    2.40
  -2   0   2   67.59    4.20
   2   0  -2   64.79    2.60
   2   0  -2   61.09    2.30
   2   0   2   27.00    1.60
  -2   0  -2   26.50    1.80
   3   0   2 4980.20  115.69
   4   0   2 1362.36   33.50
  -4   0  -2 1359.46   33.50
   4   0   2 1351.36   32.50
   5   0   2   35.50    2.70
   5   0   2   34.30    3.60
  -5   0  -2   31.80    3.20
   5   0   2   39.90    3.40
  -5   0  -2   36.00    4.80
  -5   0  -2   32.60    4.30
  -6   0  -2   14.10    4.40
  -6   0  -2   22.90    3.20
   6   0   2   19.80    2.70
  -6   0  -2   21.00    4.00
   6   0   2   27.20    2.90
  -6   0  -2   19.40    3.80
  -6   0  -2   20.00    3.20
   6   0   2   20.70    3.30
   7   0   2   10.70    2.40
  -7   0  -2   11.50    4.00
  -7   0  -2   17.30    3.80
   7   0   2   12.60    2.30
   7   0   2   14.40    4.00
  -7   0  -2   13.40    2.90
  -7   0  -2   25.60   11.50
   8   0   2    1.00    1.80
   8   0   2    1.50    2.30
  -8   0  -2    2.70    2.20
   8   0   2   10.40    4.80
  -9   0  -2   -3.30    3.30
   9   0   2    1.40    1.60
  10  -1  -2   19.40    2.40
 -10  -1   2   15.80    2.50
  10   1  -2   21.50    3.10
  10   1  -2   28.70    3.50
 -10   1   2   17.00    2.50
   9  -1  -2   61.19    4.70
   9  -1  -2   69.39    5.10
   9  -1  -2   62.99    8.30
  -9  -1   2   57.29    4.90
   9   1  -2   59.09    4.80
   9   1  -2   59.29    4.00
   8  -1  -2   14.40    2.70
   8  -1  -2   15.60    4.70
  -8  -1   2   17.60    8.40
  -8  -1   2   12.50    3.30
   8  -1  -2    9.90    2.80
   8  -1  -2    8.80    5.20
   8  -1  -2   15.50    5.00
   8   1  -2   15.10    3.00
  -8   1   2   20.20    3.90
   8   1  -2    7.60    3.80
   8   1  -2    6.50    3.30
   8   1  -2   13.30    2.20
  -8   1   2   21.00   11.70
   7  -1  -2   25.80    3.40
  -7  -1   2   29.10    7.00
  -7  -1   2   18.10    3.10
   7  -1  -2   10.90    2.70
   7  -1  -2   23.10    5.40
  -7  -1   2   23.50    3.50
   7  -1  -2   24.20    3.30
  -7  -1   2   17.80    3.00
   7  -1  -2   22.10    3.50
   7   1  -2   15.70    3.20
  -7   1   2   18.20    5.00
   7   1  -2   22.30    2.60
  -7   1   2   26.20    4.00
   7   1  -2   20.20    3.20
  -7   1   2   20.30    8.80
   6  -1  -2   52.39    4.80
   6  -1  -2   56.99    3.60
  -6  -1   2   47.10    4.90
  -6  -1   2   50.19    4.00
   6  -1  -2   51.29    3.70
   6  -1  -2   51.79    4.40
  -6  -1   2   53.69    7.60
  -6  -1   2   53.49    5.00
   6   1  -2   54.89    3.20
   6   1  -2   49.90    6.10
   6   1  -2   52.79    3.90
  -6   1   2   44.50    5.00
  -6   1   2   47.80    4.10
  -6   1   2   48.90    5.80
  -6   1   2   56.39   10.20
   5  -1  -2  216.78    7.10
  -5  -1   2  236.58   10.80
   5  -1  -2  226.08    7.20
  -5  -1   2  220.18    7.50
   5  -1  -2  226.68    8.10
  -5  -1   2  207.88    7.80
  -5   1   2  216.28    6.80
   5   1  -2  200.88    7.40
  -5   1   2  217.08    8.20
  -5   1   2  243.98   12.60
   5   1  -2  210.18    6.60
   4  -1  -2  112.29    4.20
  -4  -1   2  124.49    6.70
  -4  -1   2  106.19    4.50
   4  -1  -2  110.59    4.80
  -4  -1   2  114.59    4.50
  -4   1   2  116.49    4.00
  -4   1   2  116.69    5.00
  -4   1   2  112.29    8.10
   4   1  -2  115.19    4.40
  -3  -1   2 3713.83   86.69
   3  -1  -2 3785.82   86.79
  -3  -1   2 3574.34   87.19
  -3  -1   2 3747.43   88.69
   3  -1  -2 3912.71   87.59
   3   1  -2 3815.92   86.89
  -3   1   2 3704.23   86.39
  -3   1   2 3782.82   90.49
  -3   1   2 3627.84   87.49
   2  -1  -2 5649.93  132.59
   2  -1  -2 5763.82  132.09
  -2  -1   2 5849.51  132.39
  -2  -1   2 5718.03  133.09
  -2  -1   2 5696.53  131.79
  -2   1   2 5561.24  134.59
   2   1  -2 5815.22  131.99
  -2   1   2 5815.62  132.59
   0  -1   2 1036.80   24.60
   0  -1  -2 1064.19   25.00
   0   1  -2 1066.09   24.70
   0   1   2 1030.60   26.70
   0   1   2 1067.19   25.10
  -2  -1  -2 3427.86   81.29
   2  -1   2 3511.05   81.19
   2   1   2 3531.95   80.99
   3  -1   2 1659.33   39.20
  -3  -1  -2 1616.44   39.50
   3   1   2 1615.04   39.00
   4  -1   2 1432.16   33.90
   4  -1   2 1450.45   34.90
  -4  -1  -2 1457.05   35.10
   4   1   2 1426.36   33.70
   4   1   2 1305.57   34.40
  -4   1  -2 1398.36   34.30
  -4   1  -2 1386.36   34.40
  -5  -1  -2  361.06   11.40
   5  -1   2  359.06   11.00
  -5  -1  -2  343.17   11.90
  -5  -1  -2  358.16   11.60
   5  -1   2  355.76   10.40
   5  -1   2  355.36   11.60
  -5   1  -2  362.26   12.20
   5   1   2  348.57   10.60
  -5   1  -2  355.96   11.80
  -5   1  -2  356.76   11.10
   5   1   2  364.96   10.10
  -5   1  -2  373.06   12.00
  -5   1  -2  369.96   10.90
   5   1   2  366.76   11.20
   6  -1   2  100.19    5.50
  -6  -1  -2   98.19    6.20
   6  -1   2  112.19    6.40
   6  -1   2  110.79    5.10
  -6  -1  -2  116.09    6.50
  -6  -1  -2  113.09    5.90
  -6   1  -2  105.29    6.60
   6   1   2  106.29    5.40
  -6   1  -2   99.09    7.80
  -6   1  -2  101.19    6.50
  -6   1  -2  116.19    6.80
   6   1   2  105.49    4.70
   6   1   2  103.69    5.90
  -7  -1  -2   30.20    4.20
   7  -1   2   28.30    4.20
   7  -1   2   29.40    3.60
  -7  -1  -2   30.20    9.80
   7  -1   2   18.70    4.10
  -7  -1  -2   20.50    4.40
  -7  -1  -2   23.30    3.30
   7   1   2   29.90    3.10
  -7   1  -2   22.00    3.50
  -7   1  -2   27.70    3.90
   7   1   2   28.00    4.30
  -7   1  -2   18.90    8.00
  -7   1  -2   42.30   16.80
   7   1   2   30.20    3.80
   8  -1   2    5.50    3.40
  -8  -1  -2    1.00    3.50
   8  -1   2   12.00    2.30
  -8  -1  -2   12.10    2.50
  -8  -1  -2   14.50    3.10
   8   1   2    7.90    2.10
   8   1   2    8.10    2.00
  -8   1  -2   14.30    3.50
  -8   1  -2    8.10    2.50
   9  -1   2    1.90    1.70
   9  -1   2    1.90    3.30
   9   1   2    0.80    2.40
   9   1   2    4.80    1.70
  10  -2  -2    2.20    3.20
 -10  -2   2    6.70    2.30
  10  -2  -2    4.00    1.80
  10   2  -2    5.50    1.80
  10   2  -2    5.90    2.20
  -9  -2   2    3.30    2.60
   9  -2  -2    6.10    3.20
   9  -2  -2    2.40    2.10
  -9  -2   2    2.00    2.30
  -9   2   2    5.10    4.20
   9   2  -2    5.00    2.50
   9   2  -2    2.70    1.60
   8  -2  -2    6.70    3.60
   8  -2  -2    2.70    2.30
  -8  -2   2   -0.50    2.60
  -8  -2   2    2.40    6.70
   8  -2  -2    3.60    3.20
  -8  -2   2    3.50    2.30
  -8  -2   2    6.60    2.60
  -8   2   2    9.90   18.70
   8   2  -2    5.90    2.70
  -8   2   2   11.10    3.10
   8   2  -2    6.20    1.80
   7  -2  -2  123.19    7.80
   7  -2  -2  139.59    6.30
  -7  -2   2  130.59    7.40
   7  -2  -2  147.19    7.10
  -7  -2   2  127.69    6.90
  -7  -2   2  135.29    7.40
  -7  -2   2  135.19    6.80
   7  -2  -2  130.39    8.30
  -7  -2   2  148.29   10.80
   7  -2  -2  138.89    8.30
   7   2  -2  125.49    7.00
   7   2  -2  133.69    5.40
  -7   2   2  147.89   20.60
   7   2  -2  130.69    6.90
  -7   2   2  131.89    9.50
  -7   2   2  135.39    7.10
  -6  -2   2  271.37    9.90
  -6  -2   2  281.37    9.70
   6  -2  -2  272.27   10.70
   6  -2  -2  262.67    9.10
  -6  -2   2  284.97    9.90
   6  -2  -2  269.97    9.80
   6  -2  -2  247.88   10.90
  -6  -2   2  279.37   12.60
   6  -2  -2  285.07    9.10
  -6   2   2  275.77   10.00
  -6   2   2  270.77    9.20
  -6   2   2  250.27   17.80
   6   2  -2  260.47    8.10
   6   2  -2  276.47    9.40
   6   2  -2  257.07   10.10
  -6   2   2  265.27   10.70
  -5  -2   2 3306.57   76.59
   5  -2  -2 3195.38   75.59
   5  -2  -2 3187.98   77.29
   5  -2  -2 3146.09   75.39
  -5  -2   2 3021.70   78.19
  -5   2   2 3240.68   83.49
  -5   2   2 3344.27   77.29
   5   2  -2 3324.87   75.89
  -5   2   2 3155.58   75.19
   5   2  -2 3054.59   74.49
  -4  -2   2 1388.96   34.80
   4  -2  -2 1344.17   34.10
   4  -2  -2 1376.56   32.80
  -4  -2   2 1315.57   33.60
  -4   2   2 1308.57   38.60
   4   2  -2 1365.46   32.80
  -4   2   2 1395.16   34.30
   3  -2  -2 3294.67   77.09
  -3  -2   2 3276.87   76.79
   3  -2  -2 3343.17   75.99
  -3  -2   2 3345.47   76.89
  -3   2   2 3317.07   77.19
   3   2  -2 3058.49   75.69
  -3   2   2 3230.88   80.79
   2  -2  -2 9879.91  219.68
   2  -2  -2 9999.00  218.78
   2   2  -2 9156.88  218.38
  -2   2   2 9043.50  222.28
  -1  -2   2    9.50    1.20
   1  -2  -2   10.70    1.10
  -1   2   2   12.00    3.70
   1   2  -2    9.50    0.80
   1   2  -2   10.20    1.00
  -1   2   2    9.90    1.30
   0  -2   2  657.53   15.50
   0  -2  -2  621.34   15.40
   0  -2  -2  594.54   17.80
   0   2   2  633.04   15.60
   0   2  -2  620.14   14.80
  -1  -2  -2 1674.03   38.80
   1  -2   2 1666.43   38.50
  -1  -2  -2 1631.64   38.90
  -1  -2  -2 1529.75   41.00
   1   2   2 1668.63   38.60
  -2  -2  -2  428.96   15.30
  -2  -2  -2  446.26   12.20
   2  -2   2  457.25   11.90
   2   2   2  452.75   11.50
  -3  -2  -2  729.73   19.20
   3  -2   2  737.23   19.00
   3   2   2  748.33   18.40
  -3   2  -2  707.23   18.80
   4  -2   2  420.26   12.70
  -4  -2  -2  428.66   12.70
  -4  -2  -2  423.06   12.50
  -4   2  -2  418.66   12.30
  -4   2  -2  447.56   13.30
   4   2   2  437.16   12.10
   4   2   2  413.26   11.20
  -4   2  -2  414.06   11.50
  -5  -2  -2  230.78    8.70
  -5  -2  -2  216.08    8.40
  -5  -2  -2  223.88    8.60
   5  -2   2  224.88    8.10
   5  -2   2  207.18    8.50
  -5  -2  -2  213.68    7.90
   5  -2   2  215.18    8.00
  -5   2  -2  207.38    8.90
  -5   2  -2  199.98    8.60
  -5   2  -2  218.48    7.90
   5   2   2  214.08    6.80
   5   2   2  212.88    7.70
  -5   2  -2  194.98    9.40
   5   2   2  195.28    7.60
  -6  -2  -2   22.00    3.60
  -6  -2  -2   18.00    2.90
   6  -2   2   20.80    4.30
  -6  -2  -2   19.20    2.90
  -6  -2  -2   20.30    3.40
   6  -2   2   17.10    2.90
   6   2   2   22.30    2.70
  -6   2  -2   22.40    3.80
  -6   2  -2   20.00    3.40
   6   2   2   18.10    3.00
  -6   2  -2   19.00    4.30
  -6   2  -2   27.40    3.70
   6   2   2   14.40    2.70
  -7  -2  -2  243.38    8.80
  -7  -2  -2  211.38   15.90
   7  -2   2  236.88    8.90
   7  -2   2  243.28    9.90
  -7  -2  -2  239.88    9.10
  -7  -2  -2  223.58    9.50
   7   2   2  247.58    8.70
  -7   2  -2  226.68    9.80
  -7   2  -2  248.68    9.60
   7   2   2  243.98    8.10
  -8  -2  -2   79.29    5.20
  -8  -2  -2   96.59    4.90
   8  -2   2   87.99    5.20
   8  -2   2   78.39    5.90
   8   2   2   90.49    4.90
   8   2   2   91.59    4.40
  -8   2  -2   87.19    5.50
   9  -2   2    0.50    2.30
  -9  -2  -2   -0.80    2.50
   9   2   2   -2.30    1.60
   9   2   2    0.60    1.80
  -9  -3   2   12.60    2.80
  -9  -3   2    7.70    2.20
   9  -3  -2    9.90    2.40
   9  -3  -2    9.20    2.80
   9   3  -2   11.70    2.00
  -9   3   2   13.40    2.60
   9   3  -2   12.70    2.90
   8  -3  -2   11.60    2.90
   8  -3  -2   17.70    3.40
  -8  -3   2   13.10    2.60
  -8  -3   2   14.10    3.10
  -8  -3   2   10.40    2.50
   8   3  -2   15.40    3.40
   8   3  -2   10.90    1.90
  -8   3   2   14.50    3.00
  -7  -3   2    6.20    3.10
   7  -3  -2    5.30    3.10
   7  -3  -2    5.60    2.80
  -7  -3   2    9.80    3.00
  -7  -3   2    6.60    2.40
  -7  -3   2    5.80    2.30
   7  -3  -2    1.80    4.30
  -7   3   2    7.60    2.80
   7   3  -2   15.60    3.80
  -7   3   2    1.70    4.50
   7   3  -2    3.90    1.70
   7   3  -2    7.40    3.20
   6  -3  -2  114.79    6.40
   6  -3  -2  103.39    7.00
  -6  -3   2  102.09    6.10
  -6  -3   2  106.89    6.20
  -6  -3   2  101.09    5.70
  -6  -3   2   97.19    7.00
  -6  -3   2  102.59    6.50
   6  -3  -2   94.59    7.30
  -6   3   2  104.29    5.40
  -6   3   2  102.29    6.20
  -6   3   2  106.89    7.10
   6   3  -2   95.19    4.30
   6   3  -2  104.99    5.50
   5  -3  -2  968.30   24.30
   5  -3  -2  949.60   26.20
  -5  -3   2  997.70   26.20
  -5  -3   2 1001.70   25.10
   5  -3  -2  961.00   26.80
  -5  -3   2 1002.60   25.70
   5  -3  -2  955.20   25.70
  -5  -3   2  995.70   25.30
  -5   3   2 1001.20   26.90
   5   3  -2  896.91   23.50
  -5   3   2  942.21   35.90
  -5   3   2  967.80   24.70
   5   3  -2  977.10   24.60
  -5   3   2  959.20   25.80
   4  -3  -2 5200.48  113.89
   4  -3  -2 4940.71  115.99
  -4  -3   2 4874.31  115.49
  -4   3   2 4882.21  114.59
   4   3  -2 4946.10  113.89
  -4   3   2 4895.91  116.09
  -4   3   2 4608.14  121.99
   3  -3  -2 3446.46   80.39
  -3  -3   2 3475.05   81.89
   3  -3  -2 3460.25   82.09
   3   3  -2 3589.84   80.09
  -3   3   2 3482.45   82.29
  -3   3   2 3420.56   87.39
  -3   3   2 3375.96   81.19
  -2  -3   2   10.60    1.70
   2  -3  -2   11.50    1.40
  -2   3   2    7.60    6.60
  -2   3   2   15.20    2.10
   1  -3  -2 1812.02   43.40
   1  -3  -2 1876.11   43.20
   1  -3  -2 1805.22   46.80
  -1  -3   2 1880.11   44.10
   1   3  -2 1852.81   43.30
  -1   3   2 1885.21   44.30
   0  -3   2  189.18    5.60
   0  -3  -2  170.58    8.20
   0  -3  -2  179.48    5.40
   0  -3  -2  182.08    5.50
   0   3   2  182.18    5.70
   1  -3   2  985.60   23.90
  -1  -3  -2  991.30   24.30
  -1  -3  -2  966.90   26.90
  -1  -3  -2 1013.10   24.50
   1   3   2  984.50   24.10
  -2  -3  -2  140.69    8.80
   2  -3   2  133.29    5.10
  -2  -3  -2  136.39    5.20
   2   3   2  130.79    4.40
  -3  -3  -2  312.17    9.80
   3  -3   2  303.97    9.80
  -3  -3  -2  301.37   14.50
  -3   3  -2  318.77   10.10
   3   3   2  313.47    8.80
   3   3   2  294.97    8.50
  -3   3  -2  301.97    9.40
  -4  -3  -2  191.68    7.50
  -4  -3  -2  188.08    7.60
   4  -3   2  183.98    7.90
  -4   3  -2  171.38    8.00
   4   3   2  185.98    6.60
   4   3   2  171.78    5.80
  -4   3  -2  193.88    7.80
  -4   3  -2  193.28    7.20
  -5  -3  -2  117.19    6.30
  -5  -3  -2  107.09    6.00
   5  -3   2  112.59    7.30
   5  -3   2  123.49    6.40
  -5  -3  -2  117.59    5.60
  -5  -3  -2  107.09    6.10
  -5   3  -2  109.99    6.40
  -5   3  -2  111.09    6.80
  -5   3  -2  112.89    5.60
   5   3   2  115.59    5.50
  -5   3  -2  105.29    8.90
   5   3   2  107.19    5.80
   5   3   2  114.29    4.60
   6  -3   2  103.69    9.30
   6  -3   2  110.49    6.20
  -6  -3  -2  124.59    7.40
  -6  -3  -2  116.09    6.30
  -6  -3  -2  114.79    6.20
  -6  -3  -2  109.69    5.70
  -6   3  -2  115.79    6.10
   6   3   2  130.59    6.10
  -6   3  -2  112.39    8.30
   6   3   2  121.29    5.00
  -6   3  -2  117.59    6.70
  -6   3  -2  119.19    8.00
   6   3   2  114.59    6.60
  -7  -3  -2   13.30    2.50
  -7  -3  -2   13.30    2.90
  -7  -3  -2   14.80    2.80
   7  -3   2   12.20    3.00
   7  -3   2    7.40    2.70
  -7   3  -2    9.60    2.80
   7   3   2   10.80    2.60
   7   3   2   11.80    2.00
  -7   3  -2    7.00    3.40
   8  -3   2   18.10    2.90
  -8  -3  -2   19.60    2.60
   8  -3   2   16.60    2.80
  -8   3  -2   14.90    2.70
   8   3   2   19.60    2.60
   8   3   2   23.10    2.60
  -9  -3  -2    7.20    1.80
   9  -3   2    9.00    2.00
   9   3   2   10.00    1.90
   9   3   2    8.10    1.70
  -9  -4   2    8.40    1.90
   9  -4  -2    9.20    2.30
   9   4  -2   10.00    1.80
  -9   4   2    9.70    2.10
  -8  -4   2    9.50    2.30
   8  -4  -2    8.30    2.60
  -8  -4   2   11.10    3.20
  -8  -4   2    6.90    2.10
   8  -4  -2    9.50    3.00
   8   4  -2    9.30    1.90
  -8   4   2    9.40    2.50
  -7  -4   2  124.29    7.10
   7  -4  -2  109.49    6.80
   7  -4  -2  118.39    6.90
  -7  -4   2  105.39    6.10
  -7  -4   2  121.79    6.30
   7   4  -2  116.79    5.00
  -7   4   2  122.99    6.20
  -7   4   2  126.29    6.60
   6  -4  -2  295.47   14.20
  -6  -4   2  344.57   11.50
  -6  -4   2  331.57   11.00
  -6  -4   2  317.17   12.20
   6  -4  -2  340.87   12.20
  -6  -4   2  330.57   11.90
   6  -4  -2  326.27   11.60
  -6   4   2  315.67   13.20
   6   4  -2  311.37    9.30
  -6   4   2  334.87   11.60
   6   4  -2  317.17   10.70
  -6   4   2  339.57   10.50
   5  -4  -2  206.58   10.30
  -5  -4   2  222.98    9.10
  -5  -4   2  227.18    8.80
   5  -4  -2  221.28    9.40
  -5  -4   2  222.48    8.30
   5  -4  -2  209.28    9.30
  -5  -4   2  220.98    9.60
  -5   4   2  213.18    9.60
  -5   4   2  222.68    9.10
   5   4  -2  221.28    7.40
  -5   4   2  236.28    8.00
  -4  -4   2  648.04   17.80
  -4  -4   2  655.13   18.60
  -4  -4   2  641.34   18.40
   4  -4  -2  664.43   18.70
  -4   4   2  651.43   17.60
  -4   4   2  615.64   18.50
  -4   4   2  651.33   19.20
  -3  -4   2  708.23   19.50
  -3   4   2  752.22   20.00
  -3   4   2  683.93   18.70
   2  -4  -2  112.29    3.80
  -2  -4   2  117.69    4.90
  -2   4   2  107.19    5.00
  -2   4   2  124.79    5.30
   1  -4  -2 2301.87   54.09
   1  -4  -2 2298.17   53.79
  -1  -4   2 2338.57   55.09
   1   4  -2 2288.87   53.89
  -1   4   2 2325.17   55.29
   0  -4  -2  495.35   16.20
   0  -4  -2  523.55   13.60
   0  -4   2  520.65   13.70
   0   4   2  527.85   14.00
   0   4  -2  530.35   13.30
  -1  -4  -2  343.37   12.10
  -1  -4  -2  343.17   10.00
   1   4   2  334.77    9.40
  -1   4  -2  323.27    9.70
  -2  -4  -2   79.59    4.30
  -2  -4  -2   77.49    7.10
  -2   4  -2   83.89    4.40
  -2   4  -2   88.39    4.40
   2   4   2   89.69    3.60
  -3  -4  -2   39.10    4.80
  -3  -4  -2   41.70    4.30
  -3  -4  -2   50.69    6.60
  -3  -4  -2   50.99    3.80
  -3   4  -2   46.30    3.70
   3   4   2   47.90    2.90
   3   4   2   47.20    3.10
  -3   4  -2   48.20    4.00
  -4  -4  -2  350.26   11.30
  -4  -4  -2  337.97   10.40
  -4  -4  -2  363.36   11.70
   4  -4   2  366.96   11.30
  -4  -4  -2  358.46   12.20
  -4  -4  -2  353.46   16.50
  -4   4  -2  350.66   12.10
   4   4   2  365.36   10.80
   4   4   2  345.77    9.80
  -4   4  -2  368.16   11.40
  -4   4  -2  359.86   12.50
  -5  -4  -2  304.97   10.20
   5  -4   2  291.07   11.30
   5  -4   2  287.27   10.40
  -5  -4  -2  292.97   10.50
  -5  -4  -2  294.57   11.20
  -5  -4  -2  285.27    9.00
   5   4   2  282.57    8.70
  -5   4  -2  305.17   10.20
  -5   4  -2  285.07   11.80
   5   4   2  284.77    9.80
   5   4   2  292.67    9.80
  -5   4  -2  301.37   10.90
  -6  -4  -2  367.06   16.10
  -6  -4  -2  318.87   10.70
   6  -4   2  303.27   11.30
  -6  -4  -2  302.97    9.50
  -6  -4  -2  326.47   11.20
   6  -4   2  308.97   11.20
   6   4   2  317.77   10.40
   6   4   2  326.57    9.60
  -6   4  -2  340.77   18.20
  -6   4  -2  327.97   10.80
  -6   4  -2  323.47   11.60
  -7  -4  -2   69.69    4.60
   7  -4   2   68.19    5.00
  -7  -4  -2   59.69    4.50
   7   4   2   68.39    3.60
   7   4   2   59.39    4.70
  -7   4  -2   61.29    4.90
   8  -4   2    1.10    1.80
  -8  -4  -2    1.60    1.60
   8   4   2    4.20    1.40
   8   4   2   -1.40    2.00
  -8   4  -2    0.30    1.90
  -8  -5   2   34.70    3.40
   8  -5  -2   40.80    3.90
  -8  -5   2   41.10    3.50
   8   5  -2   37.60    3.00
  -8   5   2   39.20    3.70
  -7  -5   2  145.49    7.80
   7  -5  -2  154.68    7.30
  -7  -5   2  149.69    6.80
  -7  -5   2  153.88    7.00
  -7   5   2  144.49    7.00
  -7   5   2  156.18    6.50
   7   5  -2  151.08    5.70
   6  -5  -2    1.20    2.40
  -6  -5   2    2.50    2.10
  -6  -5   2    0.20    1.60
  -6  -5   2    5.00    3.40
  -6  -5   2    0.80    3.30
  -6   5   2    1.10    2.50
  -6   5   2   -1.40    4.20
   6   5  -2   -0.30    2.00
  -6   5   2   -2.10    2.00
  -5  -5   2  103.39    7.40
   5  -5  -2   95.29    6.30
  -5  -5   2  102.99    5.70
  -5  -5   2   87.79    6.50
  -5  -5   2  108.09    6.00
  -5   5   2  116.89    7.80
  -5   5   2  103.59    5.40
  -5   5   2  110.69    6.70
   4  -5  -2  121.39    7.20
  -4  -5   2   97.39    7.60
   4  -5  -2  107.49    6.40
  -4  -5   2  105.09    6.20
  -4  -5   2  110.39    6.20
  -4  -5   2  100.59    5.60
  -4  -5   2   94.49    7.40
  -4   5   2  109.09    5.30
  -4   5   2  117.89    6.80
  -4   5   2  101.89    6.80
   3  -5  -2    3.90    3.40
  -3  -5   2    0.20    3.90
  -3  -5   2    2.60    1.90
  -3  -5   2    3.10    3.40
  -3  -5   2    4.70    2.80
  -3  -5   2    1.90    3.00
   3  -5  -2    2.70    2.60
  -3  -5   2    5.00    2.00
  -3   5   2    3.40    1.90
  -3   5   2    6.80    3.80
  -3   5   2    5.90    2.20
   2  -5  -2  381.36   11.90
   2  -5  -2  386.96   13.80
  -2  -5   2  389.26   11.80
  -2   5   2  367.06   11.30
  -2   5   2  381.96   12.00
   2   5  -2  368.96   10.60
  -1  -5   2  247.18    8.10
  -1   5   2  238.88    8.20
  -1   5   2  228.88    7.90
   0  -5  -2  804.82   20.20
   0   5  -2  799.72   19.80
   0   5   2  738.33   20.20
   0   5   2  814.62   20.60
   1  -5   2  117.99    8.50
  -1  -5  -2  123.19    6.20
   1  -5   2  122.59    5.90
  -1  -5  -2  133.99    5.50
   1   5   2  113.69    5.50
   1   5   2  121.09    4.80
  -1   5  -2  130.79    5.30
  -1   5  -2  105.49    5.50
   2  -5   2   81.99    7.00
  -2  -5  -2   86.19    6.30
  -2  -5  -2   90.69    5.40
  -2  -5  -2   86.99    5.10
   2  -5   2   96.79    5.10
   2  -5   2   96.59    5.10
   2  -5   2   89.39    5.50
  -2   5  -2   93.89    5.10
   2   5   2   79.99    4.60
  -2   5  -2   90.49    4.80
   2   5   2   90.29    3.90
  -3  -5  -2  654.43   18.40
   3  -5   2  612.84   17.90
   3  -5   2  607.34   19.60
  -3  -5  -2  660.43   19.00
  -3  -5  -2  661.93   18.20
   3  -5   2  669.93   17.90
  -3   5  -2  629.74   17.80
   3   5   2  635.74   16.70
  -3   5  -2  655.63   19.10
  -3   5  -2  638.44   18.90
  -4  -5  -2  611.34   18.70
  -4  -5  -2  622.74   17.90
   4  -5   2  588.74   18.80
  -4  -5  -2  624.14   17.50
   4  -5   2  621.54   17.80
  -4   5  -2  599.14   18.30
   4   5   2  591.54   15.70
  -4   5  -2  626.04   17.50
   4   5   2  615.74   16.60
  -4   5  -2  601.34   19.10
   5  -5   2  394.86   12.60
  -5  -5  -2  377.66   12.20
  -5  -5  -2  388.66   12.60
  -5  -5  -2  366.16   13.80
  -5   5  -2  396.16   12.30
   5   5   2  351.36   12.20
  -5   5  -2  382.46   12.90
  -5   5  -2  369.16   14.60
   5   5   2  392.76   10.80
  -6  -5  -2   43.60    4.10
  -6  -5  -2   36.60    3.60
   6  -5   2   46.70    4.30
   6   5   2   37.20    4.00
   6   5   2   43.90    3.10
  -6   5  -2   47.50    4.20
  -6   5  -2   38.80    4.70
  -7  -5  -2   45.40    3.80
   7  -5   2   40.70    4.00
  -7  -5  -2   41.70    3.60
   7   5   2   44.20    3.00
   7   5   2   48.20    5.40
  -7   5  -2   55.19    5.40
  -7   5  -2   37.70    4.00
  -8  -5  -2    2.40    1.40
   8  -5   2    6.90    1.60
   8   5   2    7.30    1.50
  -8   5  -2    1.70    1.70
   8  -6  -2    1.00    1.50
  -8  -6   2    1.10    1.30
  -8  -6   2    0.90    1.20
  -8   6   2   -1.90    1.40
   7  -6  -2   15.10    2.50
  -7  -6   2   13.80    2.30
  -7  -6   2   11.80    2.00
  -7   6   2   17.90    2.70
   7   6  -2   14.60    2.40
  -7   6   2   14.60    2.60
  -6  -6   2    3.10    1.70
   6  -6  -2    3.10    2.20
  -6  -6   2    0.80    1.90
  -6   6   2    6.30    2.10
  -6   6   2    4.20    2.40
  -5  -6   2  101.19    5.40
  -5  -6   2   85.89    7.20
   5  -6  -2   93.19    5.80
  -5  -6   2   92.49    5.70
  -5   6   2  100.89    6.40
  -5   6   2  100.89    5.30
   4  -6  -2    2.90    2.40
  -4  -6   2    2.50    2.20
  -4  -6   2    4.30    3.40
  -4  -6   2   -2.50    3.30
  -4  -6   2    0.90    1.70
  -4  -6   2    1.20    2.90
  -4  -6   2    3.00    4.00
  -4   6   2    7.40    3.20
  -4   6   2   -1.50    3.10
  -4   6   2    0.20    1.80
  -3  -6   2   91.39    6.40
  -3  -6   2   95.29    7.50
   3  -6  -2   97.79    8.90
  -3  -6   2  101.39    6.10
  -3  -6   2  100.69    6.50
  -3  -6   2   99.39    6.30
   3  -6  -2   96.39    5.60
  -3  -6   2   97.69    5.40
  -3   6   2   97.19    6.50
  -3   6   2   93.29    5.20
  -3   6   2  109.19    7.30
  -2  -6   2   49.90    5.50
  -2  -6   2   54.49    6.30
   2  -6  -2   44.30    5.30
  -2  -6   2   47.20    4.90
   2  -6  -2   48.30    6.30
  -2  -6   2   54.89    4.30
  -2  -6   2   48.20    4.80
  -2  -6   2   51.79    5.80
   2  -6  -2   53.79    4.60
  -2   6   2   49.00    6.90
  -2   6   2   50.69    4.10
  -2   6   2   56.79    4.80
  -1  -6   2  166.98    7.20
  -1  -6   2  160.28    7.30
  -1  -6   2  163.08    6.80
  -1  -6   2  162.18    8.90
   1  -6  -2  161.78    6.50
   1  -6  -2  162.58   10.80
   1  -6  -2  159.08    7.60
  -1  -6   2  157.98    7.20
  -1   6   2  159.08    6.50
  -1   6   2  161.18    7.00
   0  -6   2  310.67   10.70
   0  -6  -2  318.77   11.10
   0  -6   2  337.27   10.90
   0  -6  -2  329.67   11.20
   0  -6   2  335.47   13.00
   0  -6  -2  325.77   13.80
   0   6   2  324.97   10.10
   0   6   2  323.27   10.10
   1  -6   2  713.53   22.20
   1  -6   2  736.03   19.70
  -1  -6  -2  719.23   20.00
  -1  -6  -2  721.53   20.00
   1  -6   2  701.83   19.50
  -1  -6  -2  725.63   22.40
   1   6   2  695.03   18.70
   1   6   2  736.83   18.70
  -1   6  -2  683.73   19.10
  -1   6  -2  714.63   19.40
   2  -6   2  797.22   24.00
  -2  -6  -2  784.32   23.40
  -2  -6  -2  799.22   21.90
   2  -6   2  809.12   20.70
   2  -6   2  834.02   21.70
  -2  -6  -2  810.52   22.00
  -2  -6  -2  798.22   22.70
   2  -6   2  782.92   21.50
   2   6   2  804.62   20.20
  -2   6  -2  808.92   21.60
  -2   6  -2  794.62   22.30
   2   6   2  798.92   20.50
   3  -6   2  786.22   21.10
   3  -6   2  782.82   20.60
   3  -6   2  760.92   22.90
  -3  -6  -2  756.12   21.30
  -3  -6  -2  736.13   22.40
  -3  -6  -2  801.72   21.30
  -3   6  -2  781.42   21.00
  -3   6  -2  780.32   22.10
   3   6   2  770.62   19.50
  -3   6  -2  726.83   22.30
  -4  -6  -2  110.39    6.00
   4  -6   2  109.39    6.10
  -4  -6  -2  111.09    5.90
  -4  -6  -2  108.89   10.70
   4  -6   2  105.99    7.60
  -4   6  -2  149.49   13.50
  -4   6  -2  125.89    6.00
   4   6   2  108.69    4.60
  -4   6  -2  112.89    7.10
   5  -6   2   70.29    4.90
  -5  -6  -2   70.69    4.60
  -5  -6  -2   71.29    4.90
  -5   6  -2   75.69    4.90
   5   6   2   76.09    3.80
  -5   6  -2   80.19    5.60
   6  -6   2   72.99    4.50
  -6  -6  -2   74.99    4.50
  -6  -6  -2   68.39    4.10
  -6   6  -2   79.09    4.60
   6   6   2   76.59    3.60
  -6   6  -2   79.59    5.10
   7  -6   2    2.10    1.60
  -7  -6  -2    4.30    1.60
  -7  -6  -2    4.90    1.60
   7   6   2    7.40    1.50
  -7   6  -2    9.30    2.00
  -7  -7   2    4.10    1.50
   7  -7  -2    8.00    1.60
  -7  -7   2    4.60    1.60
  -7   7   2    7.10    1.70
   6  -7  -2    0.20    1.70
  -6  -7   2   -0.50    1.30
  -6  -7   2    2.80    1.80
  -6   7   2   -1.90    1.90
  -6   7   2    0.30    1.80
   5  -7  -2   39.50    4.00
  -5  -7   2   43.20    4.20
  -5  -7   2   40.90    3.60
  -5   7   2   42.40    3.70
  -5   7   2   32.20    4.40
   4  -7  -2    6.60    2.30
   4  -7  -2    7.30    2.80
  -4  -7   2    6.60    2.60
  -4  -7   2    4.30    1.90
  -4  -7   2   13.50    4.00
  -4   7   2    4.60    2.80
  -4   7   2    3.10    2.10
  -3  -7   2  397.56   13.90
   3  -7  -2  398.06   11.50
   3  -7  -2  387.36   14.50
  -3  -7   2  375.16   12.40
   3  -7  -2  377.66   12.50
  -3  -7   2  391.06   12.60
  -3  -7   2  406.86   12.30
  -3  -7   2  394.26   12.10
  -3   7   2  398.36   12.30
  -3   7   2  396.46   13.00
   2  -7  -2   66.49    4.90
  -2  -7   2   60.59    4.40
  -2  -7   2   60.39    6.40
   2  -7  -2   64.19    4.30
  -2  -7   2   64.09    5.30
   2  -7  -2   52.19    7.00
  -2  -7   2   66.89    6.40
  -2  -7   2   59.59    4.70
  -2   7   2   56.69    4.40
  -2   7   2   49.70    6.10
  -2   7   2   59.09    6.80
  -1  -7   2  162.18    7.00
   1  -7  -2  151.18   12.30
  -1  -7   2  157.18    6.70
  -1  -7   2  143.39    6.60
   1  -7  -2  155.78    7.10
  -1  -7   2  154.18    8.70
  -1   7   2  145.49    7.40
  -1   7   2  149.19    6.50
   0  -7   2  214.68    8.20
   0  -7   2  228.08    8.50
   0  -7   2  232.48   10.60
   0  -7  -2  228.78   13.60
   0  -7  -2  228.28    8.60
   0   7  -2  208.98    8.50
   0   7   2  226.18    7.90
  -1  -7  -2  415.26   16.20
   1  -7   2  413.66   12.60
   1  -7   2  403.16   12.70
   1  -7   2  420.16   15.30
  -1  -7  -2  421.46   13.00
  -1   7  -2  411.56   12.60
   1   7   2  411.66   12.00
   2  -7   2  311.97   10.90
   2  -7   2  301.97   12.10
  -2  -7  -2  302.87   11.20
  -2  -7  -2  300.77   10.40
   2   7   2  304.37    9.30
  -2   7  -2  306.07   10.20
  -3  -7  -2  137.89    6.90
  -3  -7  -2  144.09    6.30
   3  -7   2  135.89    8.20
  -3   7  -2  109.09    7.80
  -3   7  -2  140.89    6.40
   3   7   2  143.69    5.60
   4  -7   2    3.00    2.20
  -4  -7  -2    2.70    1.70
   4  -7   2    4.80    3.70
  -4  -7  -2    3.20    2.20
  -4   7  -2    9.40    3.00
  -4   7  -2    3.50    2.10
   4   7   2    2.90    1.70
  -5  -7  -2    1.40    1.80
   5  -7   2    4.00    1.90
  -5  -7  -2    1.20    1.50
   5   7   2    5.60    1.60
  -5   7  -2    5.90    2.40
  -5   7  -2    3.90    1.90
  -6  -7  -2   -0.50    1.40
  -6  -7  -2   -1.40    1.20
  -6   7  -2    2.40    1.80
  -6   7  -2    1.60    1.90
   6   7   2    0.20    1.40
  -5  -8   2    9.60    1.70
  -5  -8   2   12.60    2.30
  -5   8   2   10.60    1.90
  -5   8   2   12.90    2.30
  -4  -8   2   -1.90    2.40
  -4  -8   2   -0.20    1.40
  -4   8   2    5.90    1.80
  -4   8   2    3.70    2.60
  -3  -8   2    3.50    1.70
  -3  -8   2    6.20    4.40
  -3  -8   2    0.80    2.30
   3  -8  -2    3.70    2.20
  -3   8   2    4.80    2.00
  -3   8   2    7.70    3.20
  -2  -8   2   22.70    2.70
   2  -8  -2   15.70    2.50
  -2  -8   2   24.80    3.40
  -2  -8   2   20.40    3.60
  -2   8   2   18.70    3.90
  -2   8   2   19.70    2.70
  -1  -8   2  212.28    7.80
  -1  -8   2  208.78    7.80
  -1  -8   2  213.38    7.90
   1  -8  -2  215.28    7.90
  -1  -8   2  227.08    9.90
  -1   8   2  228.68    7.80
   0  -8  -2  150.98    6.40
   0  -8   2  149.79    6.90
   0  -8   2  154.98    8.10
   0   8  -2  149.39    6.90
   0   8   2  143.79    6.00
   1  -8   2  140.19    7.80
   1  -8   2  137.89    8.00
  -1  -8  -2  131.39    5.80
   1   8   2  135.79    5.40
  -1   8  -2  137.69    6.20
  -2  -8  -2  157.68    6.40
   2  -8   2  156.18    9.80
   2   8   2  160.68    5.80
  -2   8  -2  165.48    6.60
   3  -8   2    4.10    4.70
  -3  -8  -2    6.20    1.70
   3   8   2    6.10    1.80
  -3   8  -2    0.80    3.70
  -3   8  -2    8.80    2.30
  -4  -8  -2    9.10    2.90
  -4  -8  -2    4.40    1.40
   4   8   2    6.40    1.80
  -4   8  -2    8.30    1.90
  -4   8  -2    8.00    2.80
  -5  -8  -2   24.20    2.20
  -5   8  -2   24.30    3.40
  -5   8  -2   29.10    3.00
  -3  -9   2    2.70    1.70
  -3   9   2    2.90    1.50
  -2  -9   2    5.80    3.10
   2  -9  -2    8.30    2.10
  -2  -9   2    5.00    4.60
  -2   9   2   10.50    2.00
   1  -9  -2   12.00    2.00
  -1  -9   2   10.50    5.50
  -1   9   2   17.80    2.20
   0  -9   2   43.10    6.30
   0  -9  -2   44.30    3.20
   0   9   2   50.79    3.20
   0   9  -2   32.50    4.60
  -1  -9  -2    2.10    1.30
   1  -9   2    1.50    5.30
   1   9   2    4.70    1.70
   2  -9   2   45.10    6.70
  -2  -9  -2   48.00    2.90
  -2   9  -2   38.00    3.50
  -3  -9  -2   28.20    2.20
  -3   9  -2   29.50    3.10
  10   0  -3   22.60    2.70
 -10   0   3   20.40    2.70
  10   0  -3   21.70    2.80
   9   0  -3   -1.70    2.10
   9   0  -3   -0.50    1.90
   8   0  -3   13.90    2.50
  -8   0   3    6.80    9.20
   8   0  -3   13.40    3.00
   8   0  -3   14.80    4.00
   8   0  -3   14.00    4.10
   7   0  -3  607.24   18.10
  -7   0   3  664.63   25.40
   7   0  -3  625.04   19.40
   7   0  -3  628.64   18.10
  -7   0   3  617.14   18.20
  -6   0   3   40.80    5.10
   6   0  -3   44.80    4.00
   6   0  -3   45.60    3.30
   6   0  -3   38.80    4.80
  -6   0   3   40.00    5.30
   6   0  -3   40.80    3.40
  -6   0   3   46.40    8.20
  -6   0   3   40.10    3.70
  -5   0   3  379.96   15.20
   5   0  -3  373.76   10.80
  -5   0   3  372.26   10.70
   5   0  -3  329.47   11.20
   5   0  -3  376.06   10.40
  -5   0   3  363.96   11.40
   4   0  -3  265.67    8.30
   4   0  -3  263.67    7.80
  -4   0   3  250.07    8.10
  -4   0   3  258.17    7.80
  -4   0   3  271.77   11.20
  -3   0   3 1089.79   29.10
   3   0  -3 1095.79   26.30
  -3   0   3 1077.89   26.30
  -3   0   3 1053.89   26.50
   3   0  -3 1112.29   26.70
   2   0  -3  176.18    5.40
   2   0  -3  173.78    5.10
  -2   0   3  170.88    5.20
  -2   0   3  168.38    7.10
  -2   0   3  174.88    5.10
   1   0  -3 5106.99  115.99
  -1   0   3 4913.41  115.99
  -1   0   3 5049.90  117.89
   0   0   3  486.55   12.10
   0   0  -3  482.05   12.20
  -1   0  -3   19.10    1.50
   1   0   3   15.60    1.40
   2   0   3 3324.07   78.09
  -2   0  -3 3379.66   78.29
   3   0   3 1993.50   47.70
   4   0   3    5.00    1.40
   4   0   3    2.70    1.30
  -4   0  -3    3.80    1.50
  -5   0  -3  591.94   17.00
  -5   0  -3  586.94   16.90
   5   0   3  588.24   15.50
  -5   0  -3  573.94   16.80
   5   0   3  570.14   15.90
  -5   0  -3  576.74   17.80
   5   0   3  585.04   16.90
   6   0   3   12.80    2.40
  -6   0  -3   14.90    3.70
   6   0   3    9.70    2.70
  -6   0  -3   12.60    5.50
  -6   0  -3    6.80    3.30
  -6   0  -3    9.70    3.30
  -6   0  -3    7.90    2.70
   6   0   3   14.30    2.10
  -7   0  -3    7.90    3.90
  -7   0  -3   16.10    3.40
   7   0   3   18.70    2.70
   7   0   3   22.80    3.40
  -7   0  -3   19.60    3.00
  -7   0  -3   19.90   13.80
   8   0   3    5.60    3.30
   8   0   3    4.80    4.10
   8   0   3    4.20    1.90
  -8   0  -3    4.20    2.10
   9   0   3   14.70    2.00
 -10  -1   3    0.90    1.80
  10  -1  -3    1.40    1.80
 -10   1   3    0.60    1.70
  10   1  -3   -0.60    1.90
  10   1  -3    0.50    1.80
   9  -1  -3  115.79    6.10
   9  -1  -3  114.29    5.80
  -9  -1   3  100.09    5.90
   9  -1  -3  101.69    9.50
   9   1  -3  107.79    6.00
   9   1  -3  114.39    5.40
  -8  -1   3   32.60    8.50
   8  -1  -3   24.00    5.10
  -8  -1   3   20.00    3.50
   8  -1  -3   26.00    5.60
   8  -1  -3   18.50    2.80
   8  -1  -3   19.60    3.20
   8  -1  -3   23.50    5.00
   8   1  -3   24.00    3.40
   8   1  -3   24.70    3.00
  -8   1   3   14.60   11.20
  -8   1   3   34.00    4.50
   8   1  -3   23.80    4.40
   8   1  -3   18.40    3.50
   7  -1  -3  233.78   12.40
  -7  -1   3  219.18    9.50
   7  -1  -3  254.47    8.70
  -7  -1   3  251.07    9.60
  -7  -1   3  232.18    9.50
  -7  -1   3  260.37   14.70
   7  -1  -3  256.97   10.80
   7  -1  -3  253.37    9.60
   7  -1  -3  244.78    9.30
   7   1  -3  245.58   10.00
  -7   1   3  236.38   17.40
   7   1  -3  235.58    9.30
  -7   1   3  234.98    9.50
  -7   1   3  238.98   11.70
   7   1  -3  237.18    9.30
   7   1  -3  247.18    8.20
  -6  -1   3  221.58    8.20
   6  -1  -3  227.48    8.70
  -6  -1   3  228.08   12.30
   6  -1  -3  225.68    9.10
   6  -1  -3  234.38    7.80
  -6  -1   3  223.98    8.70
   6  -1  -3  220.58    8.00
  -6   1   3  206.48    9.10
   6   1  -3  213.18    7.20
  -6   1   3  217.18    9.20
   6   1  -3  223.68    8.60
  -6   1   3  213.98    7.50
  -6   1   3  231.68   14.60
  -5  -1   3 1212.68   34.20
   5  -1  -3 1262.27   31.80
  -5  -1   3 1258.87   30.90
   5  -1  -3 1203.18   30.50
   5  -1  -3 1219.58   30.30
  -5  -1   3 1130.69   30.40
  -5   1   3 1247.28   36.70
   5   1  -3 1220.28   29.70
  -5   1   3 1211.88   29.90
  -5   1   3 1261.47   31.70
   5   1  -3 1257.47   31.10
  -4  -1   3   17.50    3.40
   4  -1  -3   12.40    1.80
   4  -1  -3   15.20    2.30
  -4  -1   3   16.90    2.50
  -4   1   3   16.70    1.80
  -4   1   3   21.30    4.90
  -4   1   3   18.80    2.60
  -3  -1   3 1361.16   33.50
  -3  -1   3 1314.97   31.20
   3  -1  -3 1334.87   31.40
  -3  -1   3 1283.37   31.70
   3  -1  -3 1299.97   32.10
  -3   1   3 1227.48   32.00
  -3   1   3 1295.97   35.10
   3   1  -3 1349.86   31.50
  -2  -1   3  890.51   23.10
  -2  -1   3  879.01   21.30
  -2  -1   3  897.51   22.00
   2  -1  -3  889.61   21.70
  -2   1   3  889.51   22.20
  -2   1   3  871.61   24.60
   2   1  -3  915.41   21.70
   2   1  -3  939.31   21.80
   1  -1  -3 1059.09   25.10
  -1  -1   3 1035.40   24.60
  -1  -1   3 1040.30   25.30
   1   1  -3 1060.99   25.00
  -1   1   3 1058.59   25.40
  -1   1   3 1028.60   27.70
   0  -1  -3  195.38    5.70
   0  -1   3  189.98    5.30
   0   1   3  206.88    5.80
   0   1  -3  197.18    5.40
   1  -1   3 1658.23   39.10
  -1  -1  -3 1731.43   39.60
  -1   1  -3 1667.63   39.10
   1   1   3 1588.04   39.30
   2  -1   3  742.23   18.50
  -2  -1  -3  751.42   18.80
  -2   1  -3  726.53   18.20
   2   1   3  730.53   18.40
   3  -1   3 1056.59   26.00
  -3  -1  -3 1057.49   26.40
  -3   1  -3  998.40   25.90
   3   1   3 1036.10   25.10
   3   1   3 1046.00   25.80
  -4  -1  -3    6.20    1.70
   4  -1   3    7.30    1.80
   4  -1   3   16.50    2.60
   4   1   3    7.00    1.60
  -4   1  -3   13.10    2.50
  -4   1  -3    6.80    1.70
   4   1   3    9.50    1.50
  -5  -1  -3  489.65   15.80
  -5  -1  -3  470.75   15.00
   5  -1   3  473.85   14.80
   5  -1   3  488.85   14.00
   5  -1   3  496.05   13.40
  -5  -1  -3  492.55   14.50
  -5  -1  -3  472.15   14.80
   5   1   3  501.45   14.60
  -5   1  -3  495.25   15.10
  -5   1  -3  484.95   15.10
   5   1   3  485.75   13.20
  -5   1  -3  497.75   15.80
  -5   1  -3  481.65   14.00
   5   1   3  481.35   13.70
  -5   1  -3  488.05   14.40
  -6  -1  -3   45.80    5.20
   6  -1   3   55.19    4.30
  -6  -1  -3   54.79    5.50
   6  -1   3   55.69    4.40
  -6  -1  -3   66.39    5.00
   6  -1   3   47.70    5.40
   6   1   3   57.69    4.20
  -6   1  -3   59.29    5.40
   6   1   3   53.69    5.00
  -6   1  -3   62.39    7.70
  -6   1  -3   63.89    5.60
   6   1   3   58.49    3.70
   7  -1   3    2.40    1.90
  -7  -1  -3    3.00    2.60
  -7  -1  -3   13.00   11.90
  -7  -1  -3    2.30    2.10
   7   1   3    3.50    1.70
   7   1   3    3.20    1.90
  -7   1  -3   -2.40    2.40
  -7   1  -3    3.80    3.10
   8  -1   3    0.50    1.80
  -8  -1  -3    0.60    1.90
   8  -1   3    4.40    2.90
  -8  -1  -3    0.90    2.70
   8   1   3   -0.60    2.00
  -8   1  -3    0.20    2.10
  -8   1  -3    5.20    3.50
   8   1   3   -1.70    1.60
   9  -1   3    5.80    1.70
   9  -1   3   10.40    3.10
   9   1   3    5.60    1.60
  10  -2  -3    4.10    3.60
 -10  -2   3    1.30    1.90
  10  -2  -3    3.80    1.80
  10   2  -3    3.10    2.10
  10   2  -3    3.00    1.60
   9  -2  -3    5.40    2.20
  -9  -2   3    5.20    2.40
  -9  -2   3    5.70    2.70
   9  -2  -3    2.90    3.50
   9   2  -3    9.30    2.70
   9   2  -3    5.90    1.90
  -8  -2   3   37.90    4.90
  -8  -2   3   41.60    7.40
  -8  -2   3   35.10    4.40
  -8  -2   3   37.60    4.50
   8  -2  -3   32.90    4.70
   8  -2  -3   42.70    5.00
   8  -2  -3   42.00    4.50
   8   2  -3   42.60    3.50
  -8   2   3   44.20    5.00
   8   2  -3   31.00    3.90
  -8   2   3    6.50   15.80
  -7  -2   3   84.49    6.40
   7  -2  -3   86.69    6.90
  -7  -2   3   93.49    6.40
   7  -2  -3   94.69    6.00
  -7  -2   3  101.89    6.00
   7  -2  -3   97.69    7.70
  -7  -2   3  113.99    9.70
  -7  -2   3   88.19    5.90
   7  -2  -3  104.59    7.30
   7  -2  -3   98.69    5.40
   7   2  -3   98.39    5.90
   7   2  -3   92.09    6.20
  -7   2   3  109.69   18.60
   7   2  -3   74.59    6.30
  -7   2   3   94.29    6.30
   7   2  -3   96.49    4.50
  -7   2   3   85.59    8.10
   6  -2  -3   43.20    5.40
  -6  -2   3   36.60    6.50
  -6  -2   3   47.00    5.00
  -6  -2   3   46.30    4.10
  -6  -2   3   45.40    4.60
   6  -2  -3   46.50    4.90
   6  -2  -3   49.40    4.30
   6  -2  -3   43.20    3.90
  -6  -2   3   40.10    5.30
   6  -2  -3   46.00    4.80
  -6   2   3   43.50    5.10
  -6   2   3   15.30    8.60
   6   2  -3   42.40    3.90
   6   2  -3   45.20    3.10
  -6   2   3   37.70    5.00
   5  -2  -3  219.98    7.70
  -5  -2   3  222.68    8.20
   5  -2  -3  220.58    7.50
  -5  -2   3  237.88   10.00
  -5   2   3  238.98   14.10
   5   2  -3  205.88    6.70
  -5   2   3  224.78    7.50
   5   2  -3  229.48    7.70
  -5   2   3  221.28    8.70
  -4  -2   3  340.67   11.00
   4  -2  -3  327.17    9.30
  -4  -2   3  337.47   10.10
   4  -2  -3  320.27   10.40
  -4   2   3  313.77   15.20
  -4   2   3  317.17   10.40
  -4   2   3  294.17    9.70
   4   2  -3  328.57    9.30
   3  -2  -3 2667.13   64.89
  -3  -2   3 2778.12   64.69
   3  -2  -3 2790.22   63.99
  -3   2   3 2777.12   64.99
   3   2  -3 2710.23   63.69
  -3   2   3 2628.84   68.89
  -2  -2   3 4168.98   97.39
   2  -2  -3 4367.96   96.99
   2   2  -3 4180.28   96.89
  -2   2   3 4113.29  101.09
  -2   2   3 4166.18   97.69
   2   2  -3 4074.59   96.69
  -1  -2   3  866.21   21.20
   1  -2  -3  840.62   20.90
   1   2  -3  866.81   20.60
  -1   2   3  830.22   24.40
  -1   2   3  868.01   21.40
   0  -2  -3 4571.24  102.39
   0  -2   3 4266.27  101.59
   0   2  -3 4377.46  101.69
   0   2   3 4424.26  102.49
   1  -2   3 1223.08   28.90
  -1  -2  -3 1235.08   29.40
  -1   2  -3 1175.88   28.40
   1   2   3 1189.28   29.10
   2  -2   3 2770.52   65.49
  -2  -2  -3 2823.72   66.09
   2   2   3 2759.32   65.39
  -3  -2  -3  100.49    4.60
   3  -2   3   97.29    4.50
  -3   2  -3   95.89    4.60
   3   2   3   92.99    3.60
   3   2   3   94.49    4.00
  -4  -2  -3  567.44   16.30
  -4  -2  -3  604.34   17.10
   4  -2   3  591.34   16.90
   4   2   3  611.94   16.30
  -4   2  -3  546.05   16.90
  -4   2  -3  611.34   16.10
   4   2   3  591.74   15.30
  -4   2  -3  604.54   16.40
  -5  -2  -3  127.99    6.00
   5  -2   3  112.09    6.60
  -5  -2  -3  116.69    7.10
  -5  -2  -3  119.59    6.30
   5  -2   3  114.79    5.80
  -5   2  -3  109.69    7.00
   5   2   3  119.19    4.80
  -5   2  -3  119.49    6.00
   5   2   3  102.59    5.60
  -5   2  -3  103.49    7.30
   5   2   3  121.79    5.40
  -5   2  -3  120.29    6.70
   6  -2   3    1.50    2.20
  -6  -2  -3    1.80    2.60
   6  -2   3    7.10    3.70
  -6  -2  -3    4.30    2.20
  -6  -2  -3    4.90    2.30
  -6   2  -3    3.30    2.70
   6   2   3    0.30    1.40
  -6   2  -3   13.50    4.50
   6   2   3    2.90    2.00
  -6   2  -3   12.10    3.30
   6   2   3    4.00    2.50
  -6   2  -3    8.50    3.90
  -7  -2  -3   10.50    2.60
   7  -2   3   12.00    3.10
  -7  -2  -3    8.60    2.30
   7  -2   3    6.50    2.30
   7   2   3   10.50    2.00
  -7   2  -3   14.90    3.30
   7   2   3    9.70    2.30
  -7   2  -3   14.50    3.00
  -8  -2  -3    7.60    2.30
  -8  -2  -3    8.70    2.00
   8  -2   3   13.40    2.70
   8  -2   3   10.20    2.40
   8   2   3   10.90    2.10
   8   2   3   10.20    2.00
  -8   2  -3    6.20    2.50
  10  -3  -3    1.30    2.30
  10  -3  -3    2.00    1.80
  10   3  -3    1.30    2.70
  10   3  -3    0.20    1.50
  -9  -3   3   11.70    2.60
  -9  -3   3   11.30    2.30
   9  -3  -3   14.10    3.10
   9  -3  -3   10.30    2.40
   9   3  -3    8.50    3.30
   9   3  -3   12.40    2.10
  -9   3   3   10.60    2.60
  -8  -3   3    5.30    2.30
  -8  -3   3    5.30    2.40
   8  -3  -3    4.40    2.90
  -8  -3   3    4.40    2.10
   8  -3  -3    1.10    2.50
   8   3  -3   11.00    3.50
  -8   3   3    2.90    2.50
   8   3  -3    5.10    1.80
   7  -3  -3   30.40    4.30
   7  -3  -3   29.30    3.90
  -7  -3   3   23.50    3.70
  -7  -3   3   34.10    4.20
  -7  -3   3   21.40    3.40
  -7  -3   3   27.30    3.50
   7  -3  -3   26.90    5.70
   7   3  -3   25.80    2.90
  -7   3   3   26.30    5.30
   7   3  -3   27.60    4.60
  -7   3   3   26.70    3.70
   7   3  -3   18.50    3.70
   7   3  -3   27.90    4.10
   6  -3  -3   77.49    6.80
  -6  -3   3   85.89    5.30
  -6  -3   3   73.89    6.30
  -6  -3   3   82.39    5.50
  -6  -3   3   69.49    5.40
   6  -3  -3   76.29    5.80
   6  -3  -3   75.09    6.70
   6   3  -3   76.89    4.00
  -6   3   3   55.89   16.20
   6   3  -3   76.89    5.00
  -6   3   3   78.89    5.80
  -6   3   3   81.09    4.90
  -6   3   3   83.19    6.60
   5  -3  -3  871.81   24.80
   5  -3  -3  874.91   23.80
  -5  -3   3  898.71   23.80
  -5  -3   3  888.81   24.10
  -5  -3   3  895.11   23.30
   5  -3  -3  828.52   24.20
  -5  -3   3  905.01   24.30
   5  -3  -3  875.21   23.10
   5  -3  -3  872.61   22.60
  -5   3   3  922.11   25.00
  -5   3   3  891.81   23.90
  -5   3   3  892.01   22.70
  -5   3   3  859.31   34.00
   5   3  -3  887.21   22.70
   5   3  -3  859.61   21.60
   4  -3  -3 2607.54   62.09
  -4  -3   3 2484.15   61.39
   4  -3  -3 2545.15   59.99
  -4   3   3 2524.65   60.39
   4   3  -3 2591.44   59.79
  -4   3   3 2435.26   68.69
  -4   3   3 2582.14   62.19
   3  -3  -3 2155.38   49.70
  -3  -3   3 2132.99   50.89
  -3   3   3 2041.50   50.09
  -3   3   3 2050.39   56.79
  -3   3   3 2127.49   51.29
  -2  -3   3 2081.09   49.40
   2  -3  -3 2051.29   48.50
  -2   3   3 2088.99   49.70
   2   3  -3 2090.39   48.60
  -2   3   3 1976.50   54.49
  -1  -3   3  780.32   19.30
   1  -3  -3  749.53   18.50
   1  -3  -3  761.62   18.80
  -1   3   3  762.62   19.50
  -1   3   3  762.62   25.60
   1   3  -3  760.32   18.40
   1   3  -3  717.33   18.20
   0  -3  -3 2154.88   50.69
   0  -3  -3 2145.69   50.69
   0  -3  -3 2075.29   54.89
   0   3   3 2210.68   51.09
   0   3  -3 2119.29   49.60
   1  -3   3  581.94   15.00
  -1  -3  -3  597.84   15.60
  -1  -3  -3  603.84   15.80
  -1  -3  -3  588.84   20.30
   1   3   3  584.04   15.30
   2  -3   3  166.28    6.00
  -2  -3  -3  163.18   13.10
  -2  -3  -3  175.98    6.30
  -2   3  -3  161.58    6.10
   2   3   3  166.58    5.50
   2   3   3  163.28    5.50
   3  -3   3  379.76   11.80
  -3  -3  -3  382.26   11.80
  -3   3  -3  373.66   11.40
   3   3   3  388.16   10.90
   3   3   3  379.36   10.30
  -4  -3  -3   11.30    2.70
  -4  -3  -3    9.50    2.50
   4  -3   3   10.60    2.70
  -4  -3  -3    9.80    2.10
   4  -3   3   12.00    3.60
  -4   3  -3    9.90    2.40
  -4   3  -3   10.50    2.40
  -4   3  -3   13.80    3.40
   4   3   3    8.20    2.60
   4   3   3    9.30    1.90
   4   3   3   10.40    1.70
  -5  -3  -3  138.29    6.60
  -5  -3  -3  124.29    7.00
   5  -3   3  132.19    6.80
  -5  -3  -3  137.39    6.80
  -5  -3  -3  134.29    6.10
   5  -3   3  122.59    8.50
  -5   3  -3  128.49    7.80
  -5   3  -3  137.99    6.50
   5   3   3  134.49    6.40
  -5   3  -3  143.19    7.30
  -5   3  -3  138.09    9.30
   5   3   3  135.39    5.20
   5   3   3  129.89    6.00
  -6  -3  -3   40.40    6.00
  -6  -3  -3   49.60    4.60
  -6  -3  -3   56.99    4.30
  -6  -3  -3   47.90    5.00
   6  -3   3   46.70    4.80
   6   3   3   49.90    3.30
  -6   3  -3   35.20    4.70
  -6   3  -3   42.90    5.00
  -6   3  -3   46.20    6.30
   6   3   3   38.60    5.30
  -6   3  -3   52.19    5.10
   6   3   3   45.00    4.10
   7  -3   3    8.30    2.50
   7  -3   3   13.80    3.00
  -7  -3  -3   11.60    2.30
  -7  -3  -3   10.70    2.50
   7   3   3   11.20    2.00
  -7   3  -3   17.50    3.80
  -7   3  -3   10.20    2.70
   7   3   3   12.00    2.40
  -8  -3  -3   17.70    2.40
   8  -3   3   19.40    2.80
   8  -3   3   17.70    3.20
  -8   3  -3   16.90    2.50
   8   3   3   20.80    2.60
   8   3   3   19.00    2.40
  -9  -4   3    2.90    1.70
  -9  -4   3    0.60    2.50
   9  -4  -3    1.90    2.00
  -9   4   3    2.60    2.00
   9   4  -3   -0.50    1.50
   8  -4  -3    0.60    2.60
  -8  -4   3    1.50    1.80
  -8  -4   3   -3.10    2.40
   8  -4  -3    2.40    2.40
  -8  -4   3    0.30    1.80
   8   4  -3   -0.40    1.60
  -8   4   3    1.30    2.10
  -7  -4   3   56.99    5.60
  -7  -4   3   61.89    4.80
   7  -4  -3   64.49    5.60
   7  -4  -3   68.59    5.80
  -7  -4   3   64.99    5.00
  -7   4   3   63.39    5.30
  -7   4   3   65.89    5.30
   7   4  -3   63.29    3.90
  -6  -4   3  630.44   19.70
   6  -4  -3  671.93   19.30
  -6  -4   3  646.54   18.30
  -6  -4   3  666.63   18.80
  -6  -4   3  616.94   18.90
   6  -4  -3  611.54   18.40
  -6   4   3  642.44   17.50
   6   4  -3  622.24   18.80
  -6   4   3  620.74   20.50
  -6   4   3  650.03   18.90
   6   4  -3  608.44   16.40
  -5  -4   3   82.69    5.00
   5  -4  -3   82.99    6.00
  -5  -4   3   84.19    6.90
   5  -4  -3   72.69    6.50
  -5  -4   3   80.99    6.50
  -5  -4   3   91.79    5.70
  -5  -4   3   87.89    5.60
  -5   4   3   85.99    4.80
  -5   4   3   92.69    6.10
  -5   4   3   77.59    6.10
   4  -4  -3  417.76   13.80
  -4  -4   3  433.86   14.10
  -4  -4   3  458.55   13.20
  -4  -4   3  437.96   13.80
  -4  -4   3  447.26   13.70
  -4   4   3  416.46   13.90
  -4   4   3  457.45   14.50
  -4   4   3  446.86   12.80
   3  -4  -3  226.28    7.00
  -3  -4   3  243.28    8.50
  -3   4   3  229.68    7.90
  -3   4   3  248.48    8.90
   3   4  -3  248.18    7.70
   2  -4  -3 1308.87   32.00
  -2  -4   3 1344.57   33.40
   2   4  -3 1330.87   32.20
  -2   4   3 1431.76   33.90
  -2   4   3 1263.07   32.70
   1  -4  -3 1240.68   29.60
   1  -4  -3 1220.28   29.90
  -1  -4   3 1258.27   30.70
  -1   4   3 1281.77   31.10
  -1   4   3 1171.98   30.10
   1   4  -3 1222.68   29.30
   0  -4  -3  764.12   25.40
   0  -4  -3  846.12   21.00
   0  -4  -3  853.01   21.10
   0   4   3  842.02   21.40
  -1  -4  -3  397.36   11.70
  -1  -4  -3  405.56   16.50
   1   4   3  389.46   11.10
   1   4   3  411.76   11.30
  -2  -4  -3   62.99   11.00
  -2  -4  -3   74.29    4.20
  -2   4  -3   72.99    4.40
   2   4   3   78.89    3.70
   2   4   3   70.69    3.60
  -2   4  -3   70.89    4.10
  -3  -4  -3  458.45   14.00
  -3  -4  -3  431.96   12.50
   3  -4   3  439.76   13.10
  -3  -4  -3  449.26   13.50
  -3  -4  -3  451.35   13.60
  -3   4  -3  458.55   14.10
  -3   4  -3  458.55   13.30
   3   4   3  461.95   12.60
  -3   4  -3  426.16   14.10
   3   4   3  419.46   11.90
  -4  -4  -3   12.00    2.50
  -4  -4  -3   13.20    2.50
  -4  -4  -3   13.50    2.60
  -4  -4  -3   16.30    2.80
   4  -4   3    9.30    2.50
  -4   4  -3   15.40    2.80
  -4   4  -3   17.00    3.30
   4   4   3   16.80    2.90
  -4   4  -3   14.30    3.50
   4   4   3   18.00    2.30
   4   4   3   17.80    2.50
  -5  -4  -3   86.39    5.30
  -5  -4  -3   91.09    5.00
  -5  -4  -3  103.09    5.60
  -5  -4  -3   90.39    6.70
   5   4   3   93.19    4.30
  -5   4  -3   97.79    6.40
   5   4   3   95.59    5.40
  -5   4  -3   99.29    5.60
  -5   4  -3   98.39    7.30
   5   4   3   88.89    5.80
   6  -4   3  187.98    7.90
  -6  -4  -3  179.88    6.60
  -6  -4  -3  180.18    7.80
  -6  -4  -3  178.08    7.30
   6   4   3  179.88    7.10
   6   4   3  189.58    6.50
  -6   4  -3  192.48    7.60
  -6   4  -3  190.18    8.30
  -6   4  -3  175.18   10.80
  -7  -4  -3    6.40    2.10
   7  -4   3    7.90    2.20
  -7  -4  -3    6.10    2.60
   7   4   3    7.10    1.70
  -7   4  -3    8.10    2.30
   7   4   3    8.30    2.20
   8  -4   3    2.80    1.60
  -8  -4  -3    1.30    1.50
   8   4   3    2.80    1.40
  -8   4  -3    4.30    1.90
   8   4   3    4.20    1.80
   9  -5  -3   21.80    2.80
  -9  -5   3   27.40    2.60
   9   5  -3   19.10    2.30
  -9   5   3   20.50    2.80
  -8  -5   3   25.50    3.10
  -8  -5   3   16.50    2.40
   8  -5  -3   23.00    3.00
  -8  -5   3   18.60    3.20
   8   5  -3   25.70    2.90
  -8   5   3   29.80    3.50
  -7  -5   3   15.00    2.60
   7  -5  -3   21.10    3.30
  -7  -5   3   15.90    2.50
  -7  -5   3   18.10    3.30
  -7   5   3   12.60    2.80
   7   5  -3   19.40    2.60
  -7   5   3   21.20    2.90
  -6  -5   3    2.80    2.10
  -6  -5   3    3.90    3.00
  -6  -5   3    2.30    1.80
  -6  -5   3    1.80    3.30
   6  -5  -3   -0.30    2.50
  -6   5   3    1.50    2.00
  -6   5   3   -3.90    4.10
   6   5  -3    4.20    3.60
  -6   5   3   -0.60    2.50
   6   5  -3    3.10    2.40
  -5  -5   3    3.70    3.20
  -5  -5   3    6.00    1.90
  -5  -5   3    4.60    2.50
  -5  -5   3    9.40    2.40
   5  -5  -3    8.00    3.00
  -5  -5   3   15.40    3.70
  -5   5   3    9.80    2.30
  -5   5   3    8.10    3.00
   5   5  -3    4.20    2.90
  -5   5   3    9.70    3.60
  -4  -5   3   91.49    5.70
  -4  -5   3   85.79    5.10
  -4  -5   3   86.59    6.40
  -4  -5   3   75.59    6.20
   4  -5  -3   81.29    5.60
  -4  -5   3   86.89    5.70
  -4  -5   3  102.29    8.60
  -4   5   3   87.99    6.50
   4   5  -3   85.39    5.40
  -4   5   3   84.29    6.10
  -4   5   3   86.69    4.90
  -3  -5   3  193.38    8.10
  -3  -5   3  177.38    8.10
   3  -5  -3  187.68    7.80
  -3  -5   3  191.68    9.90
  -3  -5   3  191.48    7.90
  -3  -5   3  187.38    8.50
  -3  -5   3  185.28    7.40
   3  -5  -3  189.98    9.00
  -3   5   3  187.98    8.10
  -3   5   3  183.98    7.10
   3   5  -3  197.78    7.30
  -3   5   3  186.28    8.70
   2  -5  -3  477.05   16.10
  -2  -5   3  473.45   14.70
  -2  -5   3  483.05   16.50
  -2  -5   3  478.75   14.30
  -2  -5   3  491.95   14.40
   2  -5  -3  468.45   14.00
  -2   5   3  477.05   14.50
  -2   5   3  475.15   13.60
  -1  -5   3   21.60    2.70
  -1  -5   3   22.70    3.20
  -1  -5   3   25.20    4.20
  -1  -5   3   20.80    3.00
   1  -5  -3   23.30    4.80
  -1   5   3   28.20    3.20
  -1   5   3   20.80    3.00
   0  -5  -3  157.08    6.10
   0  -5   3  153.68    7.00
   0  -5  -3  156.68    7.60
   0  -5   3  169.98    8.90
   0  -5  -3  159.08    9.50
   0  -5   3  155.08    6.90
   0   5   3  151.78    5.90
   0   5  -3  166.48    5.60
   0   5   3  158.48    6.20
  -1  -5  -3  226.58    8.70
  -1  -5  -3  211.18   10.30
   1  -5   3  220.88    8.30
   1  -5   3  216.28   10.10
   1  -5   3  214.48    8.20
  -1  -5  -3  209.88    8.00
  -1  -5  -3  215.78   11.20
  -1   5  -3  202.18    7.60
  -1   5  -3  223.48    7.80
   1   5   3  222.48    7.40
   1   5   3  213.98    7.20
   2  -5   3  185.18    7.30
   2  -5   3  187.38    7.40
   2  -5   3  191.98    7.30
  -2  -5  -3  186.48    7.80
  -2  -5  -3  173.58    7.90
  -2  -5  -3  167.48    6.50
   2  -5   3  173.88    9.40
  -2  -5  -3  188.08    7.80
  -2  -5  -3  183.98    9.90
  -2   5  -3  191.88    7.70
   2   5   3  188.08    6.50
  -2   5  -3  178.98    7.00
  -2   5  -3  195.88   10.30
   2   5   3  183.48    6.30
   3  -5   3  244.18   10.80
  -3  -5  -3  257.67    9.20
  -3  -5  -3  221.78   10.10
  -3  -5  -3  256.67    9.30
  -3  -5  -3  235.68    7.80
   3  -5   3  251.37    8.80
   3  -5   3  230.38    8.80
  -3  -5  -3  254.37    9.90
  -3   5  -3  254.27    9.90
   3   5   3  249.28    7.60
  -3   5  -3  245.88   10.10
  -3   5  -3  243.98    8.90
   3   5   3  247.68    8.20
  -4  -5  -3 1180.38   30.40
   4  -5   3 1142.29   31.70
  -4  -5  -3 1147.69   28.40
  -4  -5  -3 1141.89   32.00
   4  -5   3 1196.28   30.60
  -4  -5  -3 1218.18   30.90
  -4   5  -3 1217.48   30.60
  -4   5  -3 1167.48   31.10
  -4   5  -3 1148.09   32.20
   4   5   3 1182.58   28.80
   4   5   3 1147.39   29.40
   4   5   3 1194.18   30.00
  -5  -5  -3   12.40    2.30
   5  -5   3   17.30    2.90
  -5  -5  -3   10.40    2.30
  -5   5  -3   18.80    3.30
   5   5   3   14.00    2.90
   5   5   3   16.50    2.50
  -5   5  -3   12.60    2.70
   6  -5   3   46.00    4.10
  -6  -5  -3   38.60    3.80
  -6  -5  -3   40.70    3.70
  -6   5  -3   37.60    4.50
   6   5   3   44.50    3.00
  -6   5  -3   42.50    4.20
   6   5   3   38.40    4.50
  -7  -5  -3   13.10    2.30
   7  -5   3   17.30    2.40
  -7  -5  -3   14.50    2.20
   7   5   3   19.10    2.40
   7   5   3   15.90    2.70
  -7   5  -3   15.60    2.50
  -8  -6   3    3.90    1.50
  -8  -6   3    2.80    1.40
   8  -6  -3    5.40    1.70
  -8   6   3    6.30    1.70
  -7  -6   3   11.00    3.50
  -7  -6   3   15.50    2.40
  -7  -6   3   22.90    3.20
   7  -6  -3   23.80    3.40
  -7   6   3   22.40    2.80
   7   6  -3   21.10    2.80
  -7   6   3   19.30    2.70
   6  -6  -3    6.20    2.30
  -6  -6   3    6.60    3.10
  -6  -6   3    1.20    1.50
  -6  -6   3    1.60    2.00
  -6   6   3    1.30    2.20
  -6   6   3    0.90    1.90
  -5  -6   3   34.90    3.70
  -5  -6   3   34.70    4.20
  -5  -6   3   46.40    5.50
   5  -6  -3   37.00    4.50
  -5   6   3   34.30    3.70
  -5   6   3   37.50    4.80
   4  -6  -3   36.70    4.30
  -4  -6   3   30.00    3.70
  -4  -6   3   28.20    4.30
  -4  -6   3   41.70    4.50
  -4  -6   3   24.20    4.30
  -4  -6   3   27.00    3.90
  -4  -6   3   32.40    3.70
  -4   6   3   30.10    4.00
  -4   6   3   37.60    3.80
  -4   6   3   33.30    4.90
  -3  -6   3   50.39    6.60
  -3  -6   3   47.40    5.30
  -3  -6   3   48.40    4.20
  -3  -6   3   47.30    5.60
   3  -6  -3   51.69    5.90
  -3  -6   3   45.90    5.00
  -3  -6   3   49.90    5.10
   3  -6  -3   47.90    4.60
  -3   6   3   54.99    5.80
  -3   6   3   50.59    5.30
  -3   6   3   50.09    4.10
   2  -6  -3  110.89    6.60
  -2  -6   3  109.19    5.90
   2  -6  -3  107.69    5.60
  -2  -6   3  108.19    6.50
  -2  -6   3  124.29    8.20
   2  -6  -3  102.49    9.00
  -2  -6   3  104.19    6.30
  -2  -6   3  103.09    6.60
  -2  -6   3  108.59    6.10
  -2   6   3  102.69    7.20
  -2   6   3  106.39    5.40
  -2   6   3  106.79    6.30
   1  -6  -3  229.98    8.10
   1  -6  -3  241.48   12.50
  -1  -6   3  235.68    9.00
  -1  -6   3  241.98    9.00
   1  -6  -3  240.88    9.50
  -1  -6   3  233.68   11.10
  -1  -6   3  249.88    9.20
  -1   6   3  229.98    8.20
  -1   6   3  217.18   10.20
  -1   6   3  247.48    9.10
   0  -6  -3   37.50    3.90
   0  -6   3   31.60    4.10
   0  -6   3   36.20    5.80
   0  -6  -3   37.20    5.60
   0  -6   3   46.00    4.40
   0  -6  -3   44.10    4.60
   0   6   3   41.80    3.60
   0   6   3   41.00    3.80
   1  -6   3  153.18    8.60
   1  -6   3  144.99    6.60
   1  -6   3  142.49    6.60
  -1  -6  -3  133.49    7.60
  -1  -6  -3  151.38    6.90
   1   6   3  143.39    5.80
  -1   6  -3  145.69    6.50
  -1   6  -3  147.99    6.90
   1   6   3  147.69    6.10
   2  -6   3 1236.08   31.60
  -2  -6  -3 1232.98   31.80
   2  -6   3 1255.87   34.10
  -2  -6  -3 1184.98   32.60
   2  -6   3 1297.27   31.70
   2  -6   3 1223.18   30.30
  -2  -6  -3 1288.37   32.10
  -2   6  -3 1207.58   31.40
  -2   6  -3 1192.18   32.30
  -2   6  -3 1169.48   32.50
   2   6   3 1282.77   30.70
   2   6   3 1216.48   30.30
   3  -6   3   90.29    6.10
   3  -6   3   88.89    5.50
  -3  -6  -3  100.29    5.40
  -3  -6  -3   86.89    7.30
  -3  -6  -3   83.69    5.70
   3  -6   3   93.19    6.80
  -3   6  -3   85.59    7.20
  -3   6  -3   90.49    5.40
  -3   6  -3   79.89    7.00
   3   6   3   75.09    5.80
   3   6   3   95.49    4.30
   4  -6   3   68.89    4.80
  -4  -6  -3   60.59    4.50
   4  -6   3   49.40    6.30
  -4  -6  -3   66.29    4.90
  -4   6  -3   75.99    4.90
   4   6   3   63.29    3.50
  -4   6  -3   70.59    5.80
   5  -6   3   50.89    4.20
  -5  -6  -3   47.30    3.70
  -5  -6  -3   51.69    4.10
  -5   6  -3   49.99    4.20
   5   6   3   53.39    3.20
  -5   6  -3   44.80    4.80
  -6  -6  -3    5.10    1.60
   6  -6   3    4.10    1.80
  -6  -6  -3    2.40    1.70
  -6   6  -3    5.90    2.20
   6   6   3    5.60    1.40
  -6   6  -3    2.20    2.00
  -7  -7   3    6.80    1.40
  -7  -7   3    6.20    1.50
   7  -7  -3    8.90    1.60
  -7   7   3   11.00    2.00
   6  -7  -3    0.60    1.80
  -6  -7   3   -1.10    1.40
  -6  -7   3    2.80    1.70
  -6   7   3    1.70    2.00
  -6   7   3    2.00    1.70
   5  -7  -3    3.20    2.60
  -5  -7   3    0.70    2.00
   5  -7  -3    0.20    2.00
  -5  -7   3    2.90    1.60
  -5  -7   3    2.50    3.00
  -5   7   3   -0.70    1.70
  -5   7   3    0.90    2.30
  -4  -7   3   77.89    4.60
  -4  -7   3   81.39    5.60
  -4  -7   3   77.19    5.30
  -4  -7   3   69.39    6.10
   4  -7  -3   75.59    5.60
  -4  -7   3   79.09    5.10
   4  -7  -3   88.99    4.90
  -4   7   3   90.79    5.00
  -4   7   3   67.69    5.50
  -3  -7   3   53.69    4.60
  -3  -7   3   56.79    6.00
   3  -7  -3   54.59    4.20
   3  -7  -3   61.49    5.20
  -3  -7   3   59.29    4.40
  -3  -7   3   50.99    5.10
  -3  -7   3   64.99    5.20
  -3   7   3   59.29    4.40
  -3   7   3   63.89    5.80
   2  -7  -3  142.69    7.10
  -2  -7   3  152.78    6.90
  -2  -7   3  136.39    7.50
   2  -7  -3  144.09    5.90
  -2  -7   3  155.48    6.70
  -2  -7   3  147.89    6.80
  -2  -7   3  167.28    8.90
  -2   7   3  132.99    8.00
  -2   7   3  157.78    7.90
  -2   7   3  150.88    6.40
  -1  -7   3  324.67   13.30
  -1  -7   3  331.57   10.90
  -1  -7   3  333.17   10.90
   1  -7  -3  323.47   11.20
  -1   7   3  305.07   11.50
  -1   7   3  323.37   11.40
  -1   7   3  324.67   10.30
   0  -7   3  363.86   14.00
   0  -7   3  377.76   11.70
   0  -7  -3  359.56   11.90
   0  -7   3  366.06   11.50
   0   7  -3  342.87   11.60
   0   7   3  362.56   11.00
   0   7   3  350.86   11.60
   1  -7   3  181.88    7.30
   1  -7   3  192.38    9.50
  -1  -7  -3  193.18    7.70
  -1   7  -3  179.88    7.50
   1   7   3  182.98    6.70
   2  -7   3   88.29    5.80
  -2  -7  -3   94.59    5.20
   2  -7   3   93.49    6.60
  -2   7  -3   86.99    5.20
   3  -7   3   10.10    3.20
   3  -7   3   19.70    4.30
  -3  -7  -3   15.60    2.30
  -3  -7  -3   10.60    3.00
   3   7   3   18.20    2.70
  -3   7  -3   27.20    3.80
  -3   7  -3   19.70    4.00
  -4  -7  -3   20.60    2.90
  -4  -7  -3   27.30    3.80
   4  -7   3   14.50    3.80
  -4   7  -3   31.90    3.60
   4   7   3   19.80    2.50
  -4   7  -3   15.80    3.20
  -5  -7  -3    1.50    1.30
  -5  -7  -3    2.10    1.80
  -5   7  -3    2.50    1.80
  -5   7  -3    2.00    2.10
   5   7   3    3.20    1.40
  -5  -8   3   10.40    2.20
  -5  -8   3   10.30    1.80
  -5   8   3   11.50    2.20
  -5   8   3   15.80    2.00
  -4  -8   3    5.50    1.80
  -4  -8   3    7.50    2.50
   4  -8  -3    6.30    2.30
  -4   8   3   12.00    2.10
  -4   8   3    7.70    2.50
   3  -8  -3    6.30    2.10
  -3  -8   3    4.10    1.90
  -3  -8   3    4.00    2.60
  -3  -8   3    3.30    2.00
  -3  -8   3    7.20    2.70
  -3   8   3   -0.50    2.50
  -3   8   3    6.50    2.00
  -2  -8   3   71.19    5.70
  -2  -8   3   60.69    4.60
  -2  -8   3   70.39    4.60
  -2  -8   3   60.99    4.20
   2  -8  -3   66.99    4.50
  -2   8   3   62.19    5.80
  -2   8   3   72.39    4.30
  -1  -8   3    0.30    2.00
   1  -8  -3   -0.10    1.60
  -1  -8   3   -0.80    2.10
  -1  -8   3    0.80    1.60
  -1   8   3    2.80    1.80
   0  -8  -3   92.49    4.90
   0  -8   3   89.69    6.40
   0  -8   3   93.89    5.00
   0   8  -3   98.09    5.90
   0   8   3   92.09    4.50
   1  -8   3   23.40    3.60
  -1  -8  -3   28.70    3.10
   1  -8   3   21.40    3.40
  -1   8  -3   26.00    3.90
   1   8   3   26.40    2.80
  -2  -8  -3   66.19    4.00
   2  -8   3   70.19    7.40
   2  -8   3   62.89    6.40
  -2   8  -3   64.09    4.40
   2   8   3   69.09    3.60
  -3  -8  -3   17.60    2.50
   3  -8   3   20.80    5.00
  -3   8  -3   16.80    4.30
   3   8   3   23.70    2.50
  -3   8  -3   26.50    3.20
  -4  -8  -3    4.30    1.30
  -4   8  -3    8.90    2.70
   4   8   3    8.40    1.60
  -4   8  -3    7.70    1.90
  -3  -9   3    9.90    3.40
  -3   9   3   11.00    1.70
   2  -9  -3    7.10    1.70
  -2  -9   3    8.30    4.70
  -2   9   3   11.80    1.80
  -1  -9   3   28.60    5.20
   1  -9  -3   32.30    2.80
  -1   9   3   34.00    2.80
   0  -9  -3    9.60    1.60
   0  -9   3    4.60    4.50
   1  -9   3    1.80    4.70
  -1  -9  -3    1.50    1.20
   1   9   3    1.90    1.50
  -1   9  -3    2.60    2.40
  -2  -9  -3    9.70    1.50
   2  -9   3    9.70    4.10
  -2   9  -3   11.60    2.20
  10   0  -4    1.40    1.90
  10   0  -4    2.80    2.20
 -10   0   4    1.20    1.80
   9   0  -4   -1.90    2.10
  -9   0   4   -2.10    2.90
   9   0  -4    0.30    1.80
   8   0  -4   73.99    5.60
   8   0  -4   80.49    7.50
  -8   0   4   79.99   14.40
   8   0  -4   73.09    4.50
   8   0  -4   58.29    6.60
   7   0  -4   -0.20    2.60
   7   0  -4    1.20    2.50
   7   0  -4   -0.80    1.60
  -7   0   4    0.30    6.10
  -7   0   4    4.00    3.10
   7   0  -4   -0.10    2.00
  -6   0   4  121.09    7.50
   6   0  -4  122.49    6.40
   6   0  -4  120.09    5.70
   6   0  -4  117.19    5.20
  -6   0   4  126.69   10.80
  -6   0   4  116.69    5.70
   6   0  -4  112.09    6.60
   5   0  -4   -0.70    1.20
   5   0  -4    1.90    1.40
  -5   0   4   -1.40    2.00
   5   0  -4    1.00    1.40
  -5   0   4    1.10    1.30
  -5   0   4    5.60    4.20
  -4   0   4 2210.58   56.19
  -4   0   4 2187.78   52.09
   4   0  -4 2195.18   52.19
   4   0  -4 2175.28   52.69
  -4   0   4 2152.28   52.39
   3   0  -4 1691.03   41.10
  -3   0   4 1701.13   40.80
   3   0  -4 1685.83   40.70
  -3   0   4 1701.83   40.90
  -3   0   4 1736.93   44.00
  -2   0   4   24.30    1.90
  -2   0   4   28.60    3.70
   2   0  -4   25.60    1.80
   1   0  -4 1712.63   40.60
  -1   0   4 1710.33   40.60
   0   0   4  347.17    9.30
   0   0  -4  344.37    9.40
   1   0   4  804.92   19.60
  -1   0  -4  762.62   19.60
   2   0   4    0.50    0.90
  -2   0  -4   -1.80    1.00
  -3   0  -4 1105.69   27.80
   3   0   4 1132.89   28.00
   3   0   4 1108.39   27.00
  -4   0  -4   21.50    3.70
  -4   0  -4   17.50    3.30
   4   0   4   18.70    2.40
   4   0   4   18.50    2.80
  -4   0  -4   15.50    2.40
   4   0   4   15.10    2.40
  -5   0  -4    4.80    3.60
   5   0   4    1.70    1.80
  -5   0  -4    1.30    2.40
   5   0   4    4.40    2.30
   5   0   4    5.10    1.80
  -5   0  -4    4.60    3.20
  -5   0  -4   -0.40    2.30
   6   0   4   36.70    3.70
  -6   0  -4   37.30    4.30
  -6   0  -4   37.90    5.40
   6   0   4   39.90    3.60
  -6   0  -4   31.80    4.90
  -6   0  -4   33.40    4.50
   6   0   4   34.60    5.50
  -7   0  -4   41.70    4.30
   7   0   4   43.20    4.00
  -7   0  -4   39.40    4.50
  -7   0  -4   33.70    3.80
   7   0   4   37.00    4.40
   8   0   4   29.10    3.20
   8   0   4   29.00    4.20
  -8   0  -4   26.90    3.80
  10  -1  -4   21.30    2.70
 -10  -1   4   14.90    2.50
 -10   1   4   16.40    2.40
  10   1  -4   21.70    2.80
  10   1  -4   16.30    2.30
   9  -1  -4    2.80    2.40
   9  -1  -4    5.00    2.30
  -9  -1   4    2.70    2.10
   9   1  -4    5.10    2.50
   9   1  -4    7.10    2.00
   8  -1  -4   27.50    5.40
   8  -1  -4   22.10    4.90
  -8  -1   4   18.90    3.70
   8  -1  -4   17.90    3.20
  -8  -1   4   12.10    2.90
  -8  -1   4   20.60    3.10
   8  -1  -4   26.60    3.60
   8  -1  -4   10.30    5.60
  -8  -1   4   21.80    8.00
   8   1  -4   22.70    4.80
   8   1  -4   24.90    3.20
   8   1  -4   18.50    3.80
  -8   1   4   29.60   11.40
   8   1  -4   27.70    3.60
  -7  -1   4   -1.60    2.60
   7  -1  -4    1.30    5.70
  -7  -1   4    0.30    2.20
   7  -1  -4   -3.30    2.60
  -7  -1   4    0.70    3.10
   7  -1  -4    5.30    2.60
  -7  -1   4   -1.40    5.30
   7  -1  -4    2.00    1.90
   7  -1  -4   -0.20    2.60
  -7   1   4   -1.40    8.00
   7   1  -4    1.90    2.50
   7   1  -4    1.00    1.60
   7   1  -4    2.70    2.90
  -7   1   4    0.40    5.10
  -7   1   4    0.80    3.60
   7   1  -4   -1.40    2.40
  -6  -1   4   29.00    5.80
   6  -1  -4   17.70    3.40
   6  -1  -4   24.90    3.70
  -6  -1   4   23.20    3.30
   6  -1  -4   23.80    3.20
  -6  -1   4   24.50    3.20
   6  -1  -4   19.90    3.00
  -6  -1   4   18.10    3.90
  -6   1   4   27.10    7.70
  -6   1   4   23.10    3.80
   6   1  -4   23.70    3.40
   6   1  -4   23.80    3.00
   6   1  -4   19.50    2.80
  -6   1   4   19.00    3.80
   6   1  -4   20.40    4.10
   5  -1  -4   27.30    3.20
   5  -1  -4   30.40    3.00
  -5  -1   4   29.60    2.90
   5  -1  -4   27.70    2.70
  -5  -1   4   26.00    5.10
   5   1  -4   26.90    2.70
   5   1  -4   26.30    2.90
   5   1  -4   26.80    2.80
  -5   1   4   16.60    5.70
  -5   1   4   25.40    3.60
  -4  -1   4  231.78    7.60
   4  -1  -4  227.28    7.30
   4  -1  -4  216.58    7.30
  -4  -1   4  222.18    7.20
  -4  -1   4  221.28    9.80
   4  -1  -4  226.88    8.00
  -4   1   4  240.68   11.50
   4   1  -4  239.68    7.40
   4   1  -4  229.18    7.50
  -4   1   4  226.58    7.90
  -3  -1   4  374.46   10.60
  -3  -1   4  368.96    9.90
  -3  -1   4  373.36   12.30
   3  -1  -4  377.26   10.30
  -3   1   4  372.86   14.00
   3   1  -4  364.96   10.20
  -3   1   4  375.36   10.80
   3   1  -4  366.86   10.40
   2  -1  -4 1878.71   44.40
  -2  -1   4 1891.81   46.20
  -2  -1   4 1809.82   43.80
  -2  -1   4 1864.71   44.60
   2   1  -4 1869.51   44.30
  -2   1   4 1909.31   44.80
  -2   1   4 1861.21   47.90
  -1  -1   4 2147.69   50.09
   1  -1  -4 2187.08   50.69
   1   1  -4 2133.89   50.49
  -1   1   4 2134.69   50.89
  -1   1   4 2130.89   53.79
   0  -1   4  436.16   11.20
   0  -1  -4  443.16   11.70
   0   1  -4  438.36   11.40
   0   1   4  451.05   11.80
  -1  -1  -4  728.13   18.50
   1  -1   4  737.03   18.10
  -1   1  -4  734.73   18.10
   1   1   4  701.43   18.20
  -2  -1  -4  469.65   13.00
   2  -1   4  451.15   12.60
  -2   1  -4  467.35   12.50
   2   1   4  477.75   12.60
   3  -1   4 1226.68   31.10
   3  -1   4 1248.38   31.10
  -3   1  -4 1245.38   31.00
   3   1   4 1270.57   31.00
   3   1   4 1247.68   30.10
   4  -1   4  102.39    5.10
   4  -1   4  108.99    5.40
   4  -1   4  110.19    4.90
  -4  -1  -4  111.29    5.70
  -4  -1  -4  110.09    6.20
   4   1   4  113.59    5.30
   4   1   4   99.49    5.00
  -4   1  -4  107.99    5.40
  -4   1  -4  105.79    7.20
  -4   1  -4  114.29    6.50
   4   1   4  113.89    4.40
  -4   1  -4  104.19    5.60
   5  -1   4  377.96   13.00
  -5  -1  -4  394.46   12.50
  -5  -1  -4  374.26   14.40
   5  -1   4  367.06   11.10
  -5  -1  -4  384.26   12.80
   5  -1   4  373.46   11.70
  -5  -1  -4  368.86   13.00
  -5   1  -4  389.96   13.10
  -5   1  -4  400.06   12.90
   5   1   4  389.86   12.60
  -5   1  -4  393.96   12.80
   5   1   4  386.06   11.60
   5   1   4  408.66   11.20
  -5   1  -4  375.06   13.90
  -5   1  -4  389.16   12.20
  -6  -1  -4   51.79    6.40
   6  -1   4   60.69    4.50
  -6  -1  -4   52.79    4.80
  -6  -1  -4   53.19    5.00
   6  -1   4   50.79    6.40
   6   1   4   55.29    4.10
   6   1   4   58.49    3.70
  -6   1  -4   46.10    5.00
  -6   1  -4   56.59    9.20
   6   1   4   38.60    5.40
  -6   1  -4   62.09    5.40
  -6   1  -4   58.09    5.50
  -7  -1  -4   26.80    3.30
   7  -1   4   31.70    3.70
  -7  -1  -4   31.20    3.90
   7   1   4   31.40    3.50
  -7   1  -4   33.00    4.60
  -7   1  -4   32.90    3.80
   7   1   4   32.60    3.40
  -8  -1  -4    7.90    2.70
   8  -1   4    5.00    2.60
   8  -1   4    5.70    1.90
  -8  -1  -4    8.50    2.10
  -8   1  -4    7.50    2.30
   8   1   4    4.90    1.70
   8   1   4    9.70    3.10
  10  -2  -4   15.10    3.80
  10  -2  -4   13.70    2.30
 -10  -2   4   15.40    2.20
 -10   2   4   14.80    2.20
  10   2  -4   12.60    2.10
  10   2  -4   16.10    2.70
  -9  -2   4   14.90    2.70
   9  -2  -4   12.60    4.20
   9  -2  -4   11.80    2.60
  -9  -2   4   20.90    3.10
   9   2  -4   22.50    3.30
   9   2  -4   25.20    3.10
  -8  -2   4   38.30    4.60
   8  -2  -4   42.30    4.70
  -8  -2   4   42.80    4.60
   8  -2  -4   44.10    5.40
  -8  -2   4   47.20    7.00
  -8  -2   4   43.70    4.50
   8  -2  -4   40.80    4.70
  -8   2   4   42.10    5.20
  -8   2   4   30.80   16.30
   8   2  -4   41.90    3.40
   8   2  -4   35.70    4.20
  -7  -2   4    4.80    2.50
  -7  -2   4    7.20    2.80
   7  -2  -4    7.60    2.60
  -7  -2   4    7.30    3.00
   7  -2  -4    4.40    3.50
  -7  -2   4    6.10    5.00
  -7  -2   4    6.30    3.10
   7  -2  -4    5.20    3.90
   7  -2  -4    5.00    3.60
   7  -2  -4   10.70    2.90
  -7  -2   4    5.60    2.40
   7   2  -4    4.60    2.80
   7   2  -4    6.40    1.90
  -7   2   4    6.00    4.30
  -7   2   4    8.70   11.20
  -7   2   4    3.70    2.90
   7   2  -4    9.20    3.70
   7   2  -4    4.60    2.20
  -6  -2   4  203.88    8.40
   6  -2  -4  204.48    8.60
  -6  -2   4  206.68    8.40
   6  -2  -4  197.38    8.00
  -6  -2   4  222.88    8.40
  -6  -2   4  205.08   10.70
  -6  -2   4  210.48    8.30
   6  -2  -4  200.28    9.40
  -6  -2   4  207.78    9.00
   6  -2  -4  199.98    7.70
   6  -2  -4  206.88   10.00
  -6   2   4  213.08    8.70
   6   2  -4  201.68    6.90
  -6   2   4  198.18    9.40
   6   2  -4  213.48    8.40
   6   2  -4  214.68    8.20
  -6   2   4  226.08   17.10
  -5  -2   4  363.26   11.60
   5  -2  -4  346.67   10.90
   5  -2  -4  378.46   11.10
  -5  -2   4  378.86   13.20
   5  -2  -4  367.76   12.40
  -5   2   4  355.96   18.30
   5   2  -4  337.57   10.00
   5   2  -4  377.16   11.10
  -5   2   4  364.16   12.30
  -5   2   4  339.67   10.40
   5   2  -4  361.26   11.20
  -4  -2   4 1265.37   31.60
   4  -2  -4 1186.38   31.10
   4  -2  -4 1228.18   29.90
   4  -2  -4 1202.48   29.90
  -4  -2   4 1192.88   30.50
   4   2  -4 1225.08   30.10
  -4   2   4 1116.99   29.40
  -4   2   4 1180.38   36.40
   4   2  -4 1256.17   29.90
  -4   2   4 1216.18   31.10
   3  -2  -4 1038.50   26.30
  -3  -2   4 1076.29   26.90
  -3  -2   4 1106.29   27.20
  -3   2   4 1051.59   31.50
   3   2  -4 1049.79   26.30
  -3   2   4 1076.29   27.20
  -2  -2   4   63.59    3.20
   2  -2  -4   68.79    3.10
   2   2  -4   66.69    3.00
  -2   2   4   66.79    7.60
  -2   2   4   67.39    3.50
  -1  -2   4  348.27    9.30
   1  -2  -4  381.26   10.10
   1   2  -4  365.86    9.70
  -1   2   4  371.16   10.40
  -1   2   4  354.36   13.80
   0  -2  -4  969.70   23.70
   0  -2   4  951.20   23.00
   0   2  -4  949.51   23.10
   0   2   4  946.41   23.80
   1  -2   4 3555.64   83.09
  -1  -2  -4 3523.05   83.69
  -1   2  -4 3516.15   82.69
   1   2   4 3650.23   83.49
   2  -2   4  531.45   14.10
   2   2   4  530.45   14.00
   2   2   4  513.45   13.30
  -2   2  -4  511.85   14.10
  -3  -2  -4  701.73   19.20
   3  -2   4  703.53   18.70
   3   2   4  688.33   18.20
  -3   2  -4  678.73   18.40
   3   2   4  685.53   17.40
   4  -2   4   76.69    5.20
  -4  -2  -4   76.99    5.10
  -4  -2  -4   75.99    5.30
   4  -2   4   83.69    5.10
   4   2   4   80.39    3.80
  -4   2  -4   82.89    5.20
  -4   2  -4   76.69    6.00
   4   2   4   82.99    4.50
  -4   2  -4   79.79    7.80
  -4   2  -4   80.89    4.90
   4   2   4   88.99    4.70
   5  -2   4    8.70    2.50
  -5  -2  -4    9.50    2.80
  -5  -2  -4    7.00    2.40
   5  -2   4   12.90    3.70
  -5   2  -4    8.60    3.10
  -5   2  -4    8.30    3.30
  -5   2  -4    8.20    2.80
   5   2   4    7.20    1.80
   5   2   4    9.80    2.20
   5   2   4    9.50    2.40
  -5   2  -4    4.70    3.50
  -6  -2  -4   17.10    2.90
   6  -2   4   18.40    2.80
  -6  -2  -4   10.40    3.70
   6  -2   4   11.40    5.10
  -6  -2  -4   10.10    2.60
   6   2   4   14.10    2.20
  -6   2  -4   16.20    5.60
   6   2   4   13.90    2.50
  -6   2  -4   20.50    3.60
   6   2   4    9.50    3.20
  -6   2  -4   13.60    3.10
  -7  -2  -4   30.90    3.60
   7  -2   4   29.70    4.10
  -7  -2  -4   28.70    4.00
   7   2   4   28.30    3.00
  -7   2  -4   35.80    4.40
   7   2   4   27.70    3.40
  -7   2  -4   30.60    4.00
   8  -2   4   -0.10    2.10
  -8  -2  -4    0.50    2.00
   8  -2   4    4.20    2.10
  -8  -2  -4    3.60    1.70
   8   2   4    2.80    2.00
   8   2   4    2.70    1.60
  -8   2  -4    2.20    2.30
 -10  -3   4   -3.00    1.80
  10  -3  -4    0.40    2.40
  10   3  -4   -1.70    1.50
  -9  -3   4   21.40    2.90
   9  -3  -4   39.40    4.90
   9  -3  -4   33.80    3.90
  -9  -3   4   25.60    2.90
  -9   3   4   27.00    3.00
   9   3  -4   33.10    3.90
   9   3  -4   29.20    3.10
   8  -3  -4    1.40    3.10
  -8  -3   4    7.10    2.60
  -8  -3   4    8.80    2.50
  -8  -3   4   10.60    2.40
   8  -3  -4    6.10    2.70
  -8   3   4    6.30    2.60
   8   3  -4   21.70    4.10
   8   3  -4    8.70    2.10
  -7  -3   4   71.79    5.00
   7  -3  -4   59.89    6.40
  -7  -3   4   49.70    6.20
  -7  -3   4   63.49    6.10
  -7  -3   4   64.99    5.50
   7  -3  -4   64.69    5.60
  -7  -3   4   55.49    4.90
   7   3  -4   63.29    3.90
   7   3  -4   56.69    5.60
  -7   3   4   60.29    8.00
  -7   3   4   71.39    5.40
   7   3  -4   63.59    6.50
   6  -3  -4   16.60    3.90
  -6  -3   4   18.10    3.40
   6  -3  -4   12.60    3.80
  -6  -3   4   15.70    2.90
   6  -3  -4   13.30    3.20
  -6  -3   4   15.00    2.80
   6  -3  -4   28.50    4.00
   6  -3  -4   12.30    3.50
  -6  -3   4   11.00    2.80
  -6  -3   4   16.80    2.60
   6   3  -4   25.30    3.70
  -6   3   4   13.90    3.10
   6   3  -4   16.50    2.90
  -6   3   4   17.10    2.80
  -6   3   4   31.60    5.20
   6   3  -4   15.90    2.40
  -6   3   4   -3.30   14.60
  -5  -3   4  285.57    9.70
   5  -3  -4  286.97   10.30
   5  -3  -4  271.37    9.70
  -5  -3   4  278.87   10.60
  -5  -3   4  273.17   10.00
  -5  -3   4  277.37   10.10
   5  -3  -4  263.27   10.80
  -5  -3   4  278.67   10.00
   5  -3  -4  290.67    9.30
   5   3  -4  271.27    8.90
  -5   3   4  264.37   21.40
   5   3  -4  279.57    8.40
   5   3  -4  267.97    9.40
  -5   3   4  292.37    8.90
  -5   3   4  267.37   10.00
  -5   3   4  267.77   10.60
   4  -3  -4  931.21   23.40
  -4  -3   4  923.11   24.50
  -4   3   4  881.71   23.30
  -4   3   4  911.61   32.80
   4   3  -4  924.71   23.70
  -4   3   4  937.01   25.10
  -3  -3   4  692.93   18.50
   3  -3  -4  692.03   17.50
   3   3  -4  675.63   17.60
  -3   3   4  689.63   18.80
  -3   3   4  623.34   25.30
  -3   3   4  668.53   17.60
   2  -3  -4 2455.65   57.09
  -2  -3   4 2496.15   57.79
  -2   3   4 2320.57   63.49
   2   3  -4 2457.85   56.89
  -2   3   4 2323.57   56.99
  -2   3   4 2401.26   57.99
   1  -3  -4 3872.01   89.29
   1   3  -4 3830.02   88.69
  -1   3   4 3717.63   94.89
  -1   3   4 3839.72   89.99
   0  -3  -4 3053.59   71.59
   0   3   4 3071.49   71.89
   0   3  -4 2984.00   70.49
  -1  -3  -4 2241.08   53.39
  -1  -3  -4 2232.58   53.49
   1  -3   4 2256.17   52.59
   1   3   4 2142.19   52.29
   1   3   4 2221.18   52.99
   2  -3   4  669.73   18.10
  -2  -3  -4  695.23   18.50
  -2  -3  -4  686.83   18.60
   2   3   4  669.33   17.10
  -2   3  -4  656.73   17.90
   2   3   4  679.93   17.80
  -3  -3  -4    9.80    2.20
   3  -3   4    8.90    2.80
  -3  -3  -4    9.00    2.00
  -3   3  -4   10.40    3.40
   3   3   4   10.00    1.60
  -3   3  -4    8.20    2.10
   3   3   4    6.70    1.60
   4  -3   4   18.30    3.70
  -4  -3  -4   13.70    2.90
  -4  -3  -4   11.60    2.20
  -4  -3  -4   16.00    2.70
   4  -3   4   16.00    3.80
   4   3   4   18.80    2.60
  -4   3  -4   19.90    3.40
   4   3   4   20.40    2.50
  -4   3  -4   17.90    2.80
   4   3   4   18.20    3.00
  -4   3  -4   27.80    4.30
  -5  -3  -4   82.29    5.80
  -5  -3  -4   90.19    5.20
  -5  -3  -4   94.09    5.70
   5  -3   4   90.49    6.00
  -5  -3  -4   90.59    6.60
  -5   3  -4   87.89    6.10
  -5   3  -4   76.39    8.20
   5   3   4   76.79    5.60
   5   3   4   83.89    4.90
   5   3   4   93.09    4.30
  -5   3  -4   82.39    7.10
  -5   3  -4   91.69    5.60
  -6  -3  -4   17.40    2.80
   6  -3   4   18.90    3.20
  -6  -3  -4   24.60    3.60
   6   3   4   21.20    2.70
  -6   3  -4   25.70    3.60
  -6   3  -4   25.30    4.40
   6   3   4   25.20    2.80
  -6   3  -4   23.30    3.20
  -7  -3  -4    7.10    2.20
   7  -3   4    9.30    3.10
  -7  -3  -4   11.00    2.10
   7  -3   4    8.50    2.30
   7   3   4    9.80    1.80
  -7   3  -4   10.10    2.60
  -7   3  -4    9.70    3.60
   7   3   4    9.70    2.10
  -8  -3  -4    1.90    1.60
   8  -3   4    0.70    1.70
  -8   3  -4    2.80    1.90
   8   3   4    3.20    1.50
   8   3   4    1.10    1.60
  -9  -4   4    4.40    2.10
  -9  -4   4    0.60    1.60
   9  -4  -4    2.50    2.10
   9   4  -4   -0.80    1.60
  -9   4   4   -1.50    1.90
   8  -4  -4   51.19    4.90
   8  -4  -4   55.69    5.00
  -8  -4   4   44.30    4.20
  -8  -4   4   38.70    4.60
  -8  -4   4   43.60    4.20
   8   4  -4   49.80    3.50
  -8   4   4   51.19    4.40
  -7  -4   4  335.37   11.50
  -7  -4   4  335.77   11.90
   7  -4  -4  319.77   12.00
  -7  -4   4  335.47   11.60
   7  -4  -4  338.07   11.70
   7   4  -4  323.77   10.00
  -7   4   4  339.87   11.40
   6  -4  -4  229.48    9.90
  -6  -4   4  227.58   10.00
  -6  -4   4  213.28    9.50
  -6  -4   4  234.38    9.10
   6  -4  -4  228.38    9.40
  -6  -4   4  230.58    9.20
  -6  -4   4  234.38    8.90
   6   4  -4  214.58    9.50
  -6   4   4  228.28    8.10
  -6   4   4  226.58   11.00
   6   4  -4  227.18    7.60
  -6   4   4  248.28    9.40
  -5  -4   4  175.88    7.30
  -5  -4   4  183.98    8.10
  -5  -4   4  174.48    8.30
  -5  -4   4  163.98    8.00
   5  -4  -4  176.48    8.10
  -5  -4   4  171.68    7.70
   5  -4  -4  182.08    8.50
  -5   4   4  166.28    8.00
   5   4  -4  159.58    7.40
  -5   4   4  177.68    6.80
  -5   4   4  182.28    8.80
  -4  -4   4  291.37   10.30
  -4  -4   4  291.37   10.20
   4  -4  -4  276.07    9.00
  -4  -4   4  269.17   10.00
   4  -4  -4  288.97   10.30
  -4  -4   4  266.67   10.40
  -4  -4   4  291.17    9.60
   4   4  -4  286.77    9.50
  -4   4   4  285.77    9.20
  -4   4   4  280.57   10.60
  -4   4   4  266.07   10.30
  -3  -4   4  320.17   10.70
   3  -4  -4  314.57    9.50
  -3   4   4  331.57   11.10
   3   4  -4  325.17    9.80
  -3   4   4  319.17    9.90
   2  -4  -4  844.22   21.60
  -2  -4   4  866.71   22.60
   2   4  -4  855.91   21.40
  -2   4   4  843.22   21.80
  -2   4   4  857.51   23.00
   1  -4  -4 1389.86   34.20
   1  -4  -4 1403.16   33.80
  -1   4   4 1448.36   35.20
  -1   4   4 1358.56   34.00
   1   4  -4 1388.06   33.20
   0  -4  -4  163.48    6.10
   0  -4  -4  159.88    6.10
   0   4   4  162.28    5.80
   0   4   4  174.08    6.30
  -1  -4  -4   72.89    4.20
  -1  -4  -4   71.89    4.00
   1   4   4   73.29    3.70
   1   4   4   77.59    3.90
  -1   4  -4   62.49    4.30
  -2  -4  -4  406.56   12.50
   2  -4   4  378.56   14.20
   2  -4   4  410.96   12.10
  -2  -4  -4  399.66   12.40
   2  -4   4  401.06   12.10
  -2  -4  -4  377.06   11.30
   2   4   4  387.36   10.80
  -2   4  -4  371.76   11.60
   2   4   4  389.76   11.40
  -3  -4  -4   36.70    4.10
   3  -4   4   42.20    4.40
  -3  -4  -4   47.30    4.20
  -3  -4  -4   43.30    4.40
   3  -4   4   37.80    5.30
   3   4   4   42.80    3.50
   3   4   4   35.40    4.30
   3   4   4   45.50    3.00
  -3   4  -4   49.80    4.50
  -3   4  -4   43.00    4.00
  -3   4  -4   40.20    5.60
   4  -4   4    1.10    2.20
  -4  -4  -4    8.00    2.60
  -4  -4  -4    4.30    2.20
  -4  -4  -4    3.50    2.00
  -4  -4  -4    1.60    2.20
   4   4   4    7.30    2.30
  -4   4  -4    5.50    3.00
   4   4   4    3.30    1.40
   4   4   4    0.10    2.20
  -4   4  -4    4.80    2.90
  -4   4  -4    2.60    2.30
  -5  -4  -4   69.79    4.90
  -5  -4  -4   67.19    4.40
  -5  -4  -4   64.69    4.70
  -5  -4  -4   51.29    6.30
  -5   4  -4   69.59    5.10
  -5   4  -4   57.39    7.30
   5   4   4   70.79    4.50
   5   4   4   59.09    5.90
   5   4   4   65.99    3.70
  -5   4  -4   70.09    5.60
  -6  -4  -4  164.18    6.00
  -6  -4  -4  146.09    6.80
  -6  -4  -4  159.08    6.90
   6  -4   4  144.99    6.90
  -6   4  -4  172.28   11.20
  -6   4  -4  155.78    6.90
  -6   4  -4  166.88    7.50
   6   4   4  151.48    6.20
   6   4   4  157.98    5.70
   7  -4   4   49.50    3.90
  -7  -4  -4   49.10    3.80
   7   4   4   45.60    3.70
  -7   4  -4   49.70    4.10
   7   4   4   51.69    3.10
  -9  -5   4   24.70    2.50
   9  -5  -4   26.40    3.10
  -9   5   4   29.30    2.70
   9   5  -4   24.90    3.30
  -8  -5   4   46.10    3.70
  -8  -5   4   41.70    4.40
   8  -5  -4   47.10    4.00
  -8  -5   4   45.10    3.80
   8   5  -4   39.50    3.50
  -8   5   4   47.70    3.80
   7  -5  -4   74.29    5.50
  -7  -5   4   82.29    5.10
  -7  -5   4   78.59    5.70
  -7  -5   4   76.89    4.90
  -7   5   4   78.09    5.10
  -7   5   4   80.29    5.00
   7   5  -4   70.89    4.60
  -6  -5   4  193.08   10.50
  -6  -5   4  192.78    7.70
   6  -5  -4  183.68    8.40
  -6  -5   4  177.78    8.20
  -6  -5   4  176.68    8.50
  -6  -5   4  185.78    8.10
  -6   5   4  180.38    8.10
  -6   5   4  177.88    7.10
  -6   5   4  184.58   10.80
   6   5  -4  243.98   16.40
   5  -5  -4   37.80    4.70
  -5  -5   4   25.90    3.60
  -5  -5   4   25.40    4.00
  -5  -5   4   34.80    3.90
  -5  -5   4   34.80    4.30
  -5  -5   4   26.60    3.70
   5   5  -4   30.10    4.60
  -5   5   4   31.50    4.80
  -5   5   4   28.10    3.90
  -5   5   4   31.70    3.60
  -4  -5   4  187.78    8.40
  -4  -5   4  206.88    8.60
  -4  -5   4  195.58   10.30
  -4  -5   4  198.98    8.90
   4  -5  -4  204.48    8.50
  -4  -5   4  199.18    8.90
  -4  -5   4  206.68    7.90
  -4   5   4  216.48    7.80
   4   5  -4  201.58    8.60
  -4   5   4  201.88    9.30
  -4   5   4  196.78    8.70
  -3  -5   4  420.66   13.30
  -3  -5   4  429.96   13.40
   3  -5  -4  420.06   13.10
  -3  -5   4  431.56   15.40
  -3  -5   4  408.26   13.40
  -3  -5   4  417.36   12.70
  -3  -5   4  413.56   13.50
   3   5  -4  401.06   12.50
  -3   5   4  416.96   13.90
  -3   5   4  418.76   12.50
  -3   5   4  399.76   13.30
  -2  -5   4   98.79    5.80
   2  -5  -4  103.69    5.60
  -2  -5   4   93.99    5.40
  -2  -5   4   92.79    7.40
  -2  -5   4   99.89    6.10
  -2  -5   4   96.69    6.10
  -2   5   4   97.69    4.90
  -2   5   4   98.39    6.70
  -2   5   4   93.89    5.50
  -1  -5   4   88.49    5.50
  -1  -5   4   87.09    7.10
   1  -5  -4   91.69    5.20
  -1  -5   4   78.39    5.50
   1  -5  -4   88.89    4.80
  -1   5   4   87.39    4.90
  -1   5   4   83.09    4.40
   0  -5   4   -1.40    2.10
   0  -5   4    3.60    2.30
   0  -5  -4    3.60    2.30
   0  -5   4    1.40    2.90
   0  -5  -4    1.90    2.40
   0  -5  -4    6.20    2.10
   0   5   4    5.60    1.80
   0   5   4    2.90    1.70
   0   5  -4    4.80    1.80
   1  -5   4   47.90    5.80
  -1  -5  -4   35.50    3.80
   1  -5   4   45.80    4.20
   1  -5   4   38.50    4.30
  -1  -5  -4   39.70    4.60
  -1  -5  -4   48.80    4.30
   1  -5   4   44.60    4.70
  -1  -5  -4   41.50    4.60
   1   5   4   40.80    3.40
  -1   5  -4   42.80    3.90
  -1   5  -4   42.30    4.00
   1   5   4   34.60    4.10
   1   5   4   42.20    3.30
   2  -5   4   58.29    4.40
   2  -5   4   58.19    4.70
  -2  -5  -4   65.09    4.90
  -2  -5  -4   52.09    4.00
  -2  -5  -4   61.39    5.40
   2  -5   4   58.79    6.70
  -2  -5  -4   63.89    5.10
   2   5   4   61.29    4.00
   2   5   4   55.99    5.40
  -2   5  -4   63.59    7.50
  -2   5  -4   54.89    4.30
  -2   5  -4   57.99    4.80
   3  -5   4  370.26   11.60
  -3  -5  -4  354.46   10.70
  -3  -5  -4  382.86   12.10
  -3  -5  -4  373.06   11.90
   3  -5   4  374.76   11.70
   3  -5   4  363.66   13.80
  -3  -5  -4  359.56   12.90
   3   5   4  352.86   10.40
  -3   5  -4  356.66   12.60
   3   5   4  351.76   11.10
  -3   5  -4  369.86   11.90
  -3   5  -4  373.76   13.20
   3   5   4  361.36   11.30
  -4  -5  -4  612.34   17.40
  -4  -5  -4  587.24   16.90
   4  -5   4  547.15   18.90
  -4  -5  -4  528.65   21.30
   4  -5   4  614.44   17.10
  -4  -5  -4  592.04   15.40
  -4  -5  -4  566.74   18.80
   4   5   4  602.04   16.20
   4   5   4  590.24   17.20
  -4   5  -4  614.04   17.90
  -4   5  -4  631.44   17.40
  -4   5  -4  576.24   19.20
   4   5   4  599.94   15.70
  -5  -5  -4   10.50    2.30
   5  -5   4   12.10    2.50
  -5  -5  -4    6.70    2.00
  -5   5  -4    6.60    2.60
  -5   5  -4   11.40    2.60
   5   5   4   10.70    1.80
   5   5   4   15.00    2.60
   6  -5   4   24.60    3.30
  -6  -5  -4   23.40    3.10
  -6  -5  -4   20.10    2.50
  -6   5  -4   27.20    4.10
   6   5   4   24.90    2.40
  -6   5  -4   22.20    3.10
   6   5   4   27.60    3.50
   7  -5   4    1.60    1.50
  -7  -5  -4    1.60    1.40
   7   5   4    1.30    1.30
  -7   5  -4    0.20    1.70
   7   5   4   -1.70    2.00
  -8  -6   4    8.50    1.60
  -8  -6   4   10.80    1.70
   8  -6  -4   12.70    1.90
  -8   6   4   10.50    1.80
  -7  -6   4   -2.50    2.50
  -7  -6   4    2.50    1.60
   7  -6  -4    1.80    3.10
  -7  -6   4    0.30    1.60
   7  -6  -4    1.20    1.90
  -7   6   4    1.20    2.30
  -7   6   4    1.40    1.90
  -6  -6   4   63.79    4.50
   6  -6  -4   67.79    5.00
  -6  -6   4   77.69    5.60
  -6  -6   4   62.49    4.80
  -6   6   4   67.79    5.10
  -6   6   4   69.69    4.20
  -5  -6   4   89.79    5.60
  -5  -6   4   82.29    6.20
   5  -6  -4   87.19    5.80
  -5  -6   4   92.39    5.80
  -5  -6   4   92.79    5.20
  -5   6   4   93.99    6.10
  -5   6   4   99.89    5.20
   4  -6  -4   28.90    3.60
  -4  -6   4   26.10    3.60
  -4  -6   4   25.00    4.20
  -4  -6   4   28.20    3.70
  -4  -6   4   26.50    4.40
  -4  -6   4   22.60    3.10
  -4  -6   4   31.60    3.70
  -4   6   4   24.80    3.60
  -4   6   4   36.70    6.00
  -4   6   4   28.30    3.50
  -3  -6   4  118.09    6.10
  -3  -6   4  138.99    7.10
  -3  -6   4  126.59    8.50
   3  -6  -4  127.89    6.30
  -3  -6   4  135.59    6.70
  -3  -6   4  135.49    6.70
  -3  -6   4  122.29    7.40
  -3   6   4  125.69    5.90
  -3   6   4  124.49    7.60
  -3   6   4  131.49    7.20
  -2  -6   4  317.47   11.00
  -2  -6   4  314.27   10.80
  -2  -6   4  325.07   11.20
  -2  -6   4  329.77   11.30
  -2  -6   4  325.77   13.40
   2  -6  -4  324.87   10.40
  -2   6   4  315.57   11.30
  -2   6   4  332.27   10.40
  -2   6   4  306.77   11.60
  -1  -6   4   14.50    3.80
   1  -6  -4   14.00    2.60
  -1  -6   4   14.50    2.80
  -1  -6   4   11.60    2.60
   1  -6  -4   13.00    3.00
  -1   6   4   15.40    3.70
  -1   6   4   17.80    3.00
  -1   6   4   18.20    2.50
   0  -6  -4  181.78    8.00
   0  -6   4  174.58    7.40
   0  -6   4  183.08    7.60
   0  -6  -4  172.88    6.40
   0  -6   4  178.68    9.70
   0   6   4  173.08    6.50
   0   6  -4  157.68    7.40
   0   6   4  172.88    8.40
   0   6   4  177.48    7.40
   1  -6   4  378.36   14.00
  -1  -6  -4  355.36   11.90
  -1  -6  -4  338.97    9.80
  -1  -6  -4  312.37   12.30
   1  -6   4  357.96   11.40
   1  -6   4  352.56   11.40
  -1   6  -4  347.57   11.70
   1   6   4  334.97   11.40
  -1   6  -4  334.17   11.00
   1   6   4  350.96   10.40
   1   6   4  347.87   11.00
   2  -6   4  778.52   23.10
   2  -6   4  778.82   20.80
  -2  -6  -4  688.03   22.00
   2  -6   4  775.02   19.30
  -2  -6  -4  800.52   21.20
   2  -6   4  790.52   20.80
  -2  -6  -4  739.83   20.90
  -2   6  -4  762.82   20.70
  -2   6  -4  755.12   21.70
   2   6   4  769.92   19.50
  -2   6  -4  691.33   21.50
   2   6   4  744.63   20.10
   2   6   4  737.03   19.90
  -3  -6  -4   15.70    2.90
  -3  -6  -4   11.40    2.10
   3  -6   4   17.30    3.00
   3  -6   4   20.00    3.60
   3  -6   4   14.80    2.70
   3   6   4   17.20    2.60
  -3   6  -4   13.50    3.70
  -3   6  -4   14.10    2.80
   3   6   4   17.60    3.00
   4  -6   4   24.40    4.00
  -4  -6  -4   21.80    2.90
  -4  -6  -4   27.80    3.20
   4  -6   4   28.60    3.90
  -4   6  -4   22.50    3.50
   4   6   4   30.80    3.40
   4   6   4   29.00    2.60
  -4   6  -4   39.00    4.00
   5  -6   4    0.40    1.90
  -5  -6  -4   -1.10    1.70
  -5  -6  -4    0.40    1.50
  -5   6  -4    3.50    2.30
  -5   6  -4    3.60    2.00
   5   6   4   -3.20    2.50
   5   6   4    2.60    1.40
  -6  -6  -4   29.60    2.90
  -6  -6  -4   31.10    3.00
   6  -6   4   33.50    2.90
  -6   6  -4   35.70    3.90
   6   6   4   28.40    2.50
  -6   6  -4   33.10    3.50
  -7  -7   4    1.50    1.30
   7  -7  -4    4.10    1.50
  -7  -7   4    3.60    1.40
  -7   7   4    4.60    1.60
  -6  -7   4    3.80    2.50
   6  -7  -4    5.60    1.80
  -6  -7   4    2.60    1.60
   6  -7  -4    1.40    2.50
  -6  -7   4    3.00    1.50
  -6   7   4    3.90    2.10
  -6   7   4    4.70    1.70
  -5  -7   4    8.50    2.60
   5  -7  -4   10.00    2.60
  -5  -7   4   10.70    2.60
  -5  -7   4    8.80    2.30
   5  -7  -4    6.30    2.10
  -5  -7   4    6.90    2.00
  -5   7   4    7.00    2.40
  -5   7   4   10.30    2.10
  -4  -7   4  125.49    7.40
   4  -7  -4  129.09    5.80
  -4  -7   4  121.09    6.00
   4  -7  -4  124.39    6.60
  -4  -7   4  126.99    5.80
  -4  -7   4  120.69    6.30
  -4  -7   4  126.39    6.20
  -4   7   4  131.79    5.80
  -4   7   4  119.89    6.50
   3  -7  -4  128.89    6.80
  -3  -7   4  123.29    6.00
  -3  -7   4  120.29    6.20
  -3  -7   4  116.49    6.40
  -3  -7   4  121.69    6.30
   3  -7  -4  123.79    5.50
  -3  -7   4  121.19    7.70
  -3   7   4  131.09    6.80
  -3   7   4  121.59    5.80
  -2  -7   4    1.20    2.00
   2  -7  -4    3.80    2.10
  -2  -7   4    3.50    2.00
  -2  -7   4    2.10    2.80
  -2  -7   4    0.50    3.10
   2  -7  -4    4.50    2.30
  -2  -7   4    3.20    2.70
  -2   7   4    0.90    2.80
  -2   7   4    2.40    1.90
  -1  -7   4   37.60    4.00
   1  -7  -4   29.00    3.40
  -1  -7   4   20.50    3.70
  -1  -7   4   31.50    3.90
   1  -7  -4   29.70    3.90
  -1   7   4   29.50    3.30
  -1   7   4   33.60    3.80
   0  -7  -4 1275.57   33.00
   0  -7   4 1311.97   35.70
   0  -7   4 1296.97   32.70
   0  -7   4 1280.07   32.50
   0   7   4 1270.67   31.60
   0   7   4 1243.28   31.80
   0   7  -4 1211.28   31.90
   1  -7   4   17.50    2.60
  -1  -7  -4   14.90    2.40
   1  -7   4   16.40    2.30
   1  -7   4   15.40    3.30
   1   7   4   16.20    2.30
  -1   7  -4   20.80    3.10
   2  -7   4    9.40    2.80
  -2  -7  -4    9.00    2.00
   2  -7   4    6.90    2.50
  -2  -7  -4    7.00    3.60
   2   7   4   13.60    2.00
  -2   7  -4   16.30    2.70
  -3  -7  -4   11.50    2.20
  -3  -7  -4    9.00    2.80
   3  -7   4   15.30    3.00
   3  -7   4   10.80    4.00
  -3   7  -4   18.40    2.70
   3   7   4   16.40    2.40
  -3   7  -4   10.50    3.80
  -4  -7  -4   11.90    1.90
   4  -7   4   13.40    3.40
  -4  -7  -4   17.20    2.60
  -4   7  -4   16.70    2.50
   4   7   4   18.80    2.40
  -4   7  -4   19.20    3.00
  -5  -7  -4    1.40    1.20
  -5  -7  -4    1.80    1.60
  -5   7  -4   -1.80    1.90
  -5   7  -4    1.70    1.80
   5   7   4    1.20    1.20
  -5  -8   4   44.30    3.30
  -5  -8   4   40.10    3.70
   5  -8  -4   41.80    6.60
  -5   8   4   53.09    3.20
  -5   8   4   47.80    3.60
   4  -8  -4   17.90    2.40
  -4  -8   4   17.00    3.60
  -4  -8   4   16.20    2.30
  -4  -8   4   16.30    2.30
  -4  -8   4   14.80    2.60
  -4  -8   4   16.40    2.60
  -4   8   4   19.70    2.70
  -4   8   4   16.80    2.60
  -3  -8   4   27.40    3.20
  -3  -8   4   22.80    2.90
  -3  -8   4   26.70    4.20
  -3  -8   4   22.30    2.80
   3  -8  -4   22.60    3.30
  -3   8   4   22.40    2.80
  -3   8   4   27.20    3.00
   2  -8  -4  138.99    6.20
  -2  -8   4  146.79    7.60
  -2  -8   4  142.99    6.10
  -2  -8   4  134.09    5.90
  -2   8   4  151.58    6.70
  -2   8   4  145.69    5.80
  -1  -8   4    1.50    2.00
  -1  -8   4    1.50    1.50
   1  -8  -4   -0.40    1.50
  -1  -8   4    2.20    1.80
  -1   8   4   -4.70    2.80
  -1   8   4   -0.50    1.60
   0  -8   4  104.29    5.40
   0  -8   4   98.29    6.30
   0  -8  -4  101.39    5.10
   0  -8   4   98.39    5.00
   0   8  -4  103.79    6.00
   0   8   4  109.69    4.50
   1  -8   4  200.18    8.90
   1  -8   4  211.88    8.20
  -1  -8  -4  209.78    7.60
  -1   8  -4  214.08    7.70
   1   8   4  215.38    6.70
   2  -8   4  205.98    9.10
  -2  -8  -4  201.68    7.30
   2  -8   4  204.58    9.00
   2   8   4  214.98    6.50
  -2   8  -4  217.78    7.50
   3  -8   4   18.30    4.20
  -3  -8  -4   24.20    2.50
   3   8   4   25.30    2.30
  -3   8  -4   26.00    3.20
  -4  -8  -4   23.70    2.10
  -4   8  -4   19.80    2.90
   4   8   4   22.70    3.60
  -3  -9   4   13.40    3.70
   3  -9  -4   10.20    1.70
  -3   9   4   11.60    1.70
  -2  -9   4   49.50    4.90
  -2  -9   4   55.69    6.30
   2  -9  -4   50.39    3.10
  -2   9   4   51.99    3.00
   1  -9  -4   45.00    2.90
  -1  -9   4   41.30    5.90
  -1  -9   4   42.50    5.30
  -1   9   4   41.20    2.80
   0  -9  -4   46.70    2.90
   0  -9   4   42.00    6.20
   0   9   4   41.50    2.70
   1  -9   4    2.60    4.10
  -1  -9  -4    0.90    1.10
   1   9   4   -0.50    1.20
  10   0  -5   18.60    2.70
 -10   0   5    9.60    2.00
  10   0  -5   17.60    2.60
  -9   0   5    3.60    2.20
   9   0  -5    5.20    2.20
  -9   0   5    5.30    2.20
   9   0  -5    4.10    2.40
   8   0  -5  146.89    8.50
   8   0  -5  153.08    6.60
   8   0  -5  145.69    7.50
   8   0  -5  154.48    9.40
  -8   0   5  152.58   16.20
   7   0  -5   93.39    4.90
   7   0  -5   87.59    6.20
  -7   0   5   77.89   12.10
   7   0  -5   79.69    5.80
   7   0  -5   84.19    6.50
   6   0  -5  313.47    9.80
   6   0  -5  289.97   10.90
   6   0  -5  308.17   11.30
  -6   0   5  311.57   16.20
   6   0  -5  305.57   10.50
  -6   0   5  303.07   10.20
   5   0  -5  127.99    5.50
   5   0  -5  121.69    5.20
  -5   0   5  117.79    5.30
  -5   0   5  108.29    6.00
  -5   0   5  130.49    9.60
   5   0  -5  127.09    6.10
   4   0  -5  616.34   16.80
   4   0  -5  618.04   16.40
  -4   0   5  645.04   20.90
  -4   0   5  630.04   17.00
  -3   0   5  232.38    7.40
   3   0  -5  235.18    7.30
  -3   0   5  222.08   10.30
  -2   0   5 1041.60   28.70
   2   0  -5 1036.30   25.60
  -2   0   5 1022.20   25.50
  -1   0   5  951.60   23.60
   1   0  -5  962.30   23.80
   0   0  -5  115.79    4.40
   0   0   5  116.99    4.30
   1   0   5   31.60    2.30
  -1   0  -5   27.60    2.30
  -2   0  -5  804.62   20.50
   2   0   5  803.82   20.20
   2   0   5  758.42   19.20
  -2   0  -5  758.72   20.10
  -3   0  -5   -0.90    2.60
   3   0   5    3.60    1.40
   3   0   5    4.30    1.50
  -4   0  -5  217.78    9.00
   4   0   5  211.68    8.40
   4   0   5  223.88    7.80
  -4   0  -5  229.78    9.20
   4   0   5  230.08    7.20
  -4   0  -5  227.08    8.90
   5   0   5    1.20    1.80
  -5   0  -5    0.20    3.00
  -5   0  -5   -1.20    4.30
   5   0   5    2.40    2.60
  -5   0  -5   -1.90    2.60
   5   0   5   -0.60    1.80
  -5   0  -5    0.90    2.50
   6   0   5   27.70    3.50
   6   0   5   24.20    3.10
  -6   0  -5   25.50    3.60
  -6   0  -5   22.20    3.30
  -6   0  -5   21.80    3.70
  -7   0  -5   15.00    3.20
  -7   0  -5   15.20    2.60
   7   0   5   13.90    2.30
  -8   0  -5   51.99    3.90
   8   0   5   39.00    5.50
   8   0   5   43.20    3.30
 -10  -1   5   36.90    3.50
  10  -1  -5   37.20    3.70
  10   1  -5   32.20    3.40
 -10   1   5   27.60    3.40
  10   1  -5   36.60    3.80
  -9  -1   5   50.99    4.40
  -9  -1   5   36.20    4.80
   9  -1  -5   48.10    4.60
   9  -1  -5   53.69    4.30
   9   1  -5   47.50    3.80
   9   1  -5   45.40    4.80
  -8  -1   5  278.87   16.60
  -8  -1   5  250.37    9.80
   8  -1  -5  274.97    9.60
   8  -1  -5  283.37   12.20
   8  -1  -5  267.47   12.70
  -8  -1   5  290.27   10.60
   8  -1  -5  280.37   10.50
  -8  -1   5  266.97    9.30
   8   1  -5  265.17   12.10
   8   1  -5  266.67   11.40
   8   1  -5  276.87    9.50
  -8   1   5  271.77   22.00
   8   1  -5  288.87   10.50
   7  -1  -5    9.30    3.00
   7  -1  -5    7.60    2.20
  -7  -1   5    7.20    3.00
  -7  -1   5    6.80    5.90
   7  -1  -5    8.50    2.90
  -7  -1   5    9.60    3.20
   7  -1  -5    3.70    2.90
  -7  -1   5    6.60    2.90
   7   1  -5    8.40    3.10
  -7   1   5   -2.30    8.30
  -7   1   5   -2.20    3.70
   7   1  -5    7.70    2.90
   7   1  -5    5.00    2.00
   7   1  -5    7.70    3.40
   6  -1  -5  453.55   13.40
   6  -1  -5  458.05   15.20
  -6  -1   5  462.85   14.10
   6  -1  -5  440.86   13.90
  -6  -1   5  475.95   14.40
  -6  -1   5  452.85   14.20
   6  -1  -5  449.86   14.40
  -6  -1   5  472.35   18.50
   6   1  -5  436.76   14.50
  -6   1   5  456.75   21.20
   6   1  -5  457.45   14.60
   6   1  -5  449.66   13.00
  -6   1   5  449.36   15.10
  -6   1   5  437.76   13.90
   6   1  -5  455.65   14.10
   5  -1  -5  378.46   12.30
   5  -1  -5  361.46   11.10
  -5  -1   5  379.16   14.80
  -5  -1   5  351.56   11.30
   5  -1  -5  354.06   10.80
   5   1  -5  328.27   10.30
   5   1  -5  354.66   11.20
  -5   1   5  348.87   11.80
   5   1  -5  360.66   11.50
  -5   1   5  379.76   17.40
  -4  -1   5  464.05   13.10
   4  -1  -5  451.95   12.70
  -4  -1   5  476.65   16.00
   4  -1  -5  456.85   12.90
  -4  -1   5  441.86   12.50
  -4   1   5  456.55   17.90
  -4   1   5  455.85   13.40
   4   1  -5  457.65   12.90
   4   1  -5  430.36   12.80
  -3  -1   5  834.62   21.00
  -3  -1   5  854.81   21.90
  -3  -1   5  859.81   24.10
   3  -1  -5  833.22   21.60
  -3   1   5  862.91   26.20
  -3   1   5  857.21   22.10
   3   1  -5  853.21   21.60
   2  -1  -5  829.02   20.80
  -2  -1   5  820.02   20.20
  -2   1   5  821.52   21.10
   2   1  -5  804.02   20.70
  -2   1   5  831.82   24.90
   1  -1  -5 7326.17  167.28
  -1  -1   5 7111.59  166.58
   1   1  -5 7237.78  167.08
   0  -1   5 1219.18   29.50
   0   1   5 1236.78   30.10
   0   1  -5 1221.08   29.80
   1  -1   5  319.27    8.90
  -1  -1  -5  306.67    9.40
  -1   1  -5  312.27    9.00
   1   1   5  316.77    9.20
  -1   1  -5  298.87    9.20
   2  -1   5  586.74   16.20
  -2  -1  -5  631.14   16.80
   2   1   5  619.94   16.30
  -2   1  -5  589.34   16.20
   2   1   5  599.64   15.30
  -2   1  -5  625.74   16.20
   3  -1   5   79.99    4.50
  -3  -1  -5   65.79    5.70
   3  -1   5   77.59    4.80
  -3   1  -5   80.59    4.70
   3   1   5   74.69    4.30
   3   1   5   75.89    3.50
   3   1   5   82.59    4.30
  -3   1  -5   80.99    5.80
   4  -1   5  108.39    5.50
  -4  -1  -5  102.09    6.90
   4  -1   5  101.69    5.10
  -4  -1  -5  100.39    6.00
   4  -1   5   99.39    5.80
  -4  -1  -5  108.39    6.20
   4   1   5  108.59    4.50
   4   1   5  102.89    5.10
  -4   1  -5  102.79    6.50
   4   1   5  101.19    5.60
  -4   1  -5  107.89    5.90
  -4   1  -5   97.09    7.10
  -4   1  -5  101.79    5.90
  -5  -1  -5   82.89    6.60
   5  -1   5   74.09    4.70
   5  -1   5   65.69    6.20
  -5  -1  -5   66.39    5.30
  -5  -1  -5   73.79    6.00
  -5   1  -5   74.19    5.80
  -5   1  -5   69.89    6.60
   5   1   5   71.99    4.50
   5   1   5   73.09    4.00
   5   1   5   72.69    5.80
  -5   1  -5   73.89    6.40
  -5   1  -5   79.59    7.80
  -6  -1  -5    4.70    2.50
   6  -1   5    8.20    2.30
  -6  -1  -5    0.90    2.20
  -6   1  -5   10.90    2.90
   6   1   5    7.20    1.90
  -6   1  -5    6.40    2.80
  -6   1  -5    8.30    3.50
   6   1   5    7.10    2.00
  -7  -1  -5   23.70    3.00
   7  -1   5   26.10    3.50
  -7  -1  -5   22.30    2.90
   7   1   5   23.80    2.90
  -7   1  -5   17.50    3.20
  -7   1  -5   25.30    3.30
   7   1   5   29.00    3.20
  -8  -1  -5    2.50    1.60
   8  -1   5   -1.20    2.20
   8  -1   5    1.20    1.70
   8   1   5    1.90    1.40
  -8   1  -5    2.90    1.90
  10  -2  -5   14.70    4.10
  10  -2  -5    4.40    1.80
 -10  -2   5    4.40    1.80
 -10   2   5    7.70    2.00
 -10   2   5    4.10    2.10
  10   2  -5    8.80    2.50
  10   2  -5    9.90    2.00
   9  -2  -5    7.70    2.40
  -9  -2   5    4.00    1.90
  -9  -2   5    6.30    2.70
   9  -2  -5    5.60    4.10
   9   2  -5    7.20    2.00
   9   2  -5   12.50    3.00
  -8  -2   5   43.70    8.00
  -8  -2   5   35.70    4.60
  -8  -2   5   39.60    4.60
   8  -2  -5   38.80    4.70
  -8  -2   5   43.30    4.60
   8  -2  -5   49.50    6.90
   8  -2  -5   44.10    4.80
  -8   2   5   49.00    5.30
   8   2  -5   48.00    5.70
   8   2  -5   43.60    3.70
  -8   2   5   55.29   18.30
  -7  -2   5   39.60    4.90
  -7  -2   5   23.50    3.50
  -7  -2   5   32.00    5.90
  -7  -2   5   26.30    4.00
  -7  -2   5   29.30    3.20
   7  -2  -5   32.70    3.90
  -7  -2   5   33.20    4.30
   7  -2  -5   22.70    4.80
   7  -2  -5   28.80    3.90
   7  -2  -5   39.00    5.00
   7   2  -5   29.30    4.20
  -7   2   5   21.70    3.60
   7   2  -5   34.90    3.20
  -7   2   5   25.50   12.30
  -7   2   5   25.00    5.50
   7   2  -5   28.30    3.90
   7   2  -5   30.70    4.60
   6  -2  -5  373.76   14.20
   6  -2  -5  370.06   12.60
  -6  -2   5  397.86   13.30
  -6  -2   5  391.86   12.20
  -6  -2   5  390.86   12.70
  -6  -2   5  408.56   15.00
   6  -2  -5  377.06   12.00
  -6  -2   5  391.16   13.20
   6  -2  -5  379.16   13.00
  -6  -2   5  405.56   12.80
  -6   2   5  403.26   12.60
   6   2  -5  380.46   11.40
  -6   2   5  385.36   14.10
   6   2  -5  393.16   12.80
  -6   2   5  404.06   22.50
   6   2  -5  398.96   14.10
   6   2  -5  394.36   12.90
  -5  -2   5   98.09    5.90
  -5  -2   5  105.59    6.40
  -5  -2   5  111.39    8.00
   5  -2  -5  106.19    5.10
  -5  -2   5   99.79    5.50
   5  -2  -5  104.59    5.20
  -5  -2   5  111.79    7.10
  -5  -2   5  114.59    6.90
   5  -2  -5  103.19    6.40
  -5   2   5   96.19    6.10
  -5   2   5   92.99    5.00
  -5   2   5  102.29    6.10
  -5   2   5   99.69   13.10
   5   2  -5  113.89    5.30
   5   2  -5   91.79    4.70
  -4  -2   5   83.59    5.50
   4  -2  -5   79.09    4.50
  -4  -2   5   77.49    4.40
   4  -2  -5   77.79    4.10
   4   2  -5   82.79    4.20
  -4   2   5   79.19    4.10
  -4   2   5   71.69   10.30
  -4   2   5   83.59    4.90
  -3  -2   5  143.59    5.70
   3  -2  -5  139.09    5.30
  -3   2   5  152.48    6.10
   3   2  -5  146.39    5.30
  -3   2   5  131.59    5.20
  -3   2   5  143.19   10.30
   2  -2  -5  804.12   20.00
  -2   2   5  791.42   20.60
   2   2  -5  759.82   19.70
  -2   2   5  747.83   24.90
   1  -2  -5  360.86   10.30
  -1  -2   5  346.47    9.30
  -1   2   5  355.26   10.60
   1   2  -5  366.46   10.00
   0  -2   5  523.55   13.70
   0  -2  -5  525.25   14.40
   0   2  -5  532.05   13.80
   0   2   5  539.45   14.50
   1  -2   5 3219.28   75.09
  -1  -2  -5 3363.16   75.99
  -1   2  -5 3047.70   75.09
   1   2   5 3285.67   75.59
   1   2   5 3117.59   74.49
  -1   2  -5 3139.99   74.79
   2  -2   5   21.70    2.90
  -2  -2  -5   24.90    2.90
  -2   2  -5   21.40    2.70
   2   2   5   24.20    2.60
  -2   2  -5   20.30    2.50
   2   2   5   23.70    2.20
  -3  -2  -5  144.29    6.30
   3  -2   5  153.38    7.20
   3  -2   5  148.89    6.60
  -3  -2  -5  155.18    6.90
   3   2   5  157.18    5.30
   3   2   5  146.69    6.00
   3   2   5  144.09    5.90
  -3   2  -5  150.18    7.50
  -3   2  -5  144.79    6.20
   4  -2   5   22.20    3.50
  -4  -2  -5   28.40    3.40
   4  -2   5   34.80    4.30
  -4  -2  -5   34.00    4.20
   4   2   5   28.20    3.70
   4   2   5   29.70    2.60
   4   2   5   33.80    3.60
  -4   2  -5   26.20    4.00
  -4   2  -5   27.00    3.90
  -4   2  -5   27.20    3.60
  -4   2  -5   31.10    4.80
  -5  -2  -5   29.20    4.20
   5  -2   5   35.50    4.30
   5  -2   5   44.50    6.00
  -5  -2  -5   39.70    5.30
  -5   2  -5   29.00    3.90
   5   2   5   41.20    4.90
   5   2   5   37.70    3.80
  -5   2  -5   32.50    4.40
   5   2   5   42.90    3.10
  -5   2  -5   36.30    4.90
  -5   2  -5   34.50    5.40
   6  -2   5    8.00    2.40
  -6  -2  -5    9.20    2.60
  -6  -2  -5    9.90    2.40
  -6   2  -5    8.60    3.20
   6   2   5   10.30    2.00
  -6   2  -5   10.10    2.90
   6   2   5    6.00    1.90
  -7  -2  -5   15.30    2.60
   7  -2   5   17.70    2.80
  -7  -2  -5   16.60    2.40
   7  -2   5   14.10    2.50
   7   2   5   15.50    2.20
  -7   2  -5   13.30    2.70
   7   2   5   27.30    3.00
  -7   2  -5   21.50    3.50
  -8  -2  -5   10.10    2.00
   8  -2   5   12.60    2.20
   8   2   5    9.50    1.70
 -10  -3   5    3.20    1.70
  10  -3  -5    6.90    2.70
  10   3  -5    5.50    1.80
 -10   3   5    2.80    1.80
   9  -3  -5   42.50    4.10
  -9  -3   5   51.39    4.00
   9  -3  -5   40.80    5.00
  -9  -3   5   37.90    4.00
   9   3  -5   41.70    3.50
  -9   3   5   30.20    4.20
   9   3  -5   43.50    4.40
  -8  -3   5   13.70    3.30
  -8  -3   5   14.20    2.60
   8  -3  -5   14.10    3.50
  -8  -3   5   13.60    2.50
   8  -3  -5   12.20    2.80
  -8  -3   5   11.40    2.60
   8   3  -5   14.80    2.50
  -8   3   5   16.00    2.90
   8   3  -5   21.80    4.20
   7  -3  -5   25.90    3.60
  -7  -3   5   19.10    3.10
  -7  -3   5   16.30    2.90
   7  -3  -5   18.10    3.90
  -7  -3   5   15.20    3.80
  -7  -3   5   22.90    3.30
  -7  -3   5   31.10    4.10
   7   3  -5   28.00    3.10
   7   3  -5   29.60    4.60
  -7   3   5   20.70    3.20
  -7   3   5    9.90    4.90
  -6  -3   5   48.30    5.10
   6  -3  -5   53.29    6.10
   6  -3  -5   52.59    5.20
  -6  -3   5   55.99    4.70
  -6  -3   5   46.90    5.10
   6  -3  -5   40.10    5.90
  -6  -3   5   56.19    5.10
  -6  -3   5   55.89    5.60
   6  -3  -5   54.09    5.90
  -6   3   5   52.69    6.40
   6   3  -5   49.20    4.70
  -6   3   5   54.19    5.20
  -6   3   5   45.60   15.60
   6   3  -5   50.59    3.90
  -6   3   5   63.69    4.60
   5  -3  -5   21.70    4.00
   5  -3  -5   30.00    3.60
  -5  -3   5   25.10    3.40
  -5  -3   5   26.30    3.50
  -5  -3   5   26.50    3.70
   5  -3  -5   26.80    3.80
   5  -3  -5   23.70    3.60
  -5  -3   5   23.90    3.10
  -5  -3   5   27.60    3.50
  -5   3   5   23.10    3.70
  -5   3   5   23.30    3.40
   5   3  -5   22.50    3.30
  -5   3   5   43.30   13.70
   5   3  -5   25.20    3.70
  -5   3   5   29.50    3.70
  -4  -3   5 1247.38   31.70
  -4  -3   5 1222.28   32.00
  -4  -3   5 1239.68   31.40
   4  -3  -5 1219.78   30.50
   4  -3  -5 1183.18   30.20
  -4   3   5 1179.08   30.00
  -4   3   5 1148.89   31.60
  -4   3   5 1269.87   32.30
   4   3  -5 1219.08   30.80
   3  -3  -5  488.55   13.50
  -3  -3   5  483.15   14.10
  -3   3   5  469.75   13.10
   3   3  -5  482.25   13.40
  -3   3   5  475.55   14.50
  -3   3   5  470.55   22.00
   2  -3  -5  863.01   21.40
  -2   3   5  842.42   22.20
  -2   3   5  819.22   20.90
  -2   3   5  764.92   28.10
   2   3  -5  829.32   21.00
   1  -3  -5  796.72   20.70
  -1   3   5  819.42   21.30
  -1   3   5  777.72   20.10
   1   3  -5  804.12   20.10
   0  -3  -5  143.59    5.60
   0   3   5  150.58    5.80
   0   3  -5  140.39    4.90
   0   3   5  134.79    5.00
  -1  -3  -5  480.65   13.60
   1   3   5  467.45   13.20
  -1   3  -5  457.85   12.90
  -1   3  -5  439.16   11.80
   1   3   5  456.65   12.20
  -2  -3  -5   69.09    4.30
  -2  -3  -5   62.99    4.40
  -2  -3  -5   65.29    4.30
   2  -3   5   54.89    4.40
   2   3   5   61.29    3.70
  -2   3  -5   59.39    4.10
   2   3   5   61.29    3.20
  -3  -3  -5  228.08    8.80
  -3  -3  -5  240.78    9.20
   3  -3   5  225.98    8.80
  -3  -3  -5  229.38    8.10
   3   3   5  229.08    7.20
  -3   3  -5  233.78    9.50
   3   3   5  223.78    8.10
  -3   3  -5  235.68    8.40
   3   3   5  215.38    7.60
   4  -3   5   88.99    6.50
  -4  -3  -5   68.29    6.00
  -4  -3  -5   77.29    5.20
  -4  -3  -5   82.29    5.90
  -4   3  -5   85.79    5.30
   4   3   5   90.69    5.50
  -4   3  -5   84.39    6.60
   4   3   5   88.29    4.20
   4   3   5   75.49    4.60
  -4   3  -5   93.29    6.30
   5  -3   5   80.19    6.00
  -5  -3  -5   91.29    5.20
  -5  -3  -5   90.09    5.60
  -5  -3  -5   85.19    7.00
  -5   3  -5   91.79    5.70
  -5   3  -5   98.79    6.30
   5   3   5   92.59    4.30
   5   3   5   90.39    6.50
  -5   3  -5   74.39    8.00
  -5   3  -5   82.79    8.00
   5   3   5   87.49    4.80
  -6  -3  -5   34.90    3.60
  -6  -3  -5   28.10    3.70
   6  -3   5   25.70    3.70
   6   3   5   34.50    3.10
   6   3   5   31.20    3.40
  -6   3  -5   39.80    5.00
  -6   3  -5   38.60    4.30
  -7  -3  -5    3.20    1.70
   7  -3   5    2.80    1.90
  -7  -3  -5    1.80    1.70
   7   3   5    6.70    1.70
  -7   3  -5    4.30    2.10
   7   3   5    3.10    1.70
  -7   3  -5    2.00    3.30
  -9  -4   5    4.90    2.00
  -9  -4   5    6.20    1.80
   9  -4  -5    7.10    2.30
   9   4  -5    5.30    1.90
  -9   4   5    5.50    2.00
  -8  -4   5    4.00    1.90
  -8  -4   5    2.80    2.00
   8  -4  -5   -0.10    2.40
  -8  -4   5    0.10    1.90
   8   4  -5    3.10    2.00
  -8   4   5   -1.10    2.10
   7  -4  -5    9.50    3.00
   7  -4  -5    1.00    2.70
  -7  -4   5   11.30    3.10
  -7  -4   5    9.70    2.90
  -7  -4   5    6.60    2.20
  -7  -4   5    7.10    2.30
   7   4  -5    7.40    2.20
  -7   4   5    8.50    2.60
  -6  -4   5  314.57   11.20
   6  -4  -5  296.37   11.70
  -6  -4   5  305.87   11.50
  -6  -4   5  309.87   10.80
  -6  -4   5  307.97   12.20
  -6  -4   5  324.47   11.10
   6  -4  -5  315.17   11.10
  -6   4   5  293.07   13.10
  -6   4   5  323.37   11.20
   6   4  -5  304.57    9.60
  -6   4   5  313.67    9.80
   6   4  -5  296.67   11.70
  -5  -4   5  204.28   11.10
  -5  -4   5  219.78    8.40
  -5  -4   5  210.48    9.30
  -5  -4   5  212.88    9.30
  -5  -4   5  206.88    8.80
  -5  -4   5  225.78    8.90
   5  -4  -5  220.98    9.40
  -5   4   5  228.98    7.80
   5   4  -5  214.18    8.80
  -5   4   5  209.68    9.90
  -5   4   5  224.38    9.00
   4  -4  -5  227.78    9.00
  -4  -4   5  233.58    9.00
   4  -4  -5  218.78    8.20
  -4  -4   5  228.48   10.60
  -4  -4   5  215.48    8.50
  -4  -4   5  212.98    8.80
  -4  -4   5  224.58    8.90
  -4  -4   5  221.08    9.10
   4   4  -5  219.08    8.20
  -4   4   5  217.48    8.90
  -4   4   5  227.48    9.50
  -4   4   5  223.78    7.80
   3  -4  -5  653.53   17.00
   3  -4  -5  593.94   17.80
  -3  -4   5  629.14   19.50
  -3  -4   5  654.43   18.20
  -3  -4   5  611.34   17.60
  -3  -4   5  605.64   17.70
  -3  -4   5  644.04   18.20
   3   4  -5  621.24   16.90
  -3   4   5  617.94   16.80
  -3   4   5  608.74   17.80
  -3   4   5  614.04   18.50
   2  -4  -5  225.98    8.60
   2  -4  -5  224.58    7.70
   2  -4  -5  238.98    7.90
  -2  -4   5  228.58    8.60
  -2  -4   5  213.58   12.00
  -2  -4   5  217.28    8.80
  -2   4   5  228.18    7.50
  -2   4   5  235.88    8.80
   2   4  -5  231.48    7.60
   1  -4  -5  182.38    6.90
   1  -4  -5  190.18    6.80
  -1   4   5  195.48    7.50
   1   4  -5  198.58    7.20
  -1   4   5  185.98    6.50
   0  -4   5  105.69    7.20
   0  -4  -5  104.69    5.60
   0  -4   5  111.99    6.10
   0  -4   5  115.19    5.90
   0  -4  -5  114.39    5.30
   0  -4  -5  116.19    5.30
   0   4  -5  100.39    5.50
   0   4   5  104.89    5.10
   0   4   5  102.29    4.50
   1  -4   5  241.98    8.80
  -1  -4  -5  238.38    8.50
  -1  -4  -5  228.78    8.10
  -1  -4  -5  234.28    8.60
   1  -4   5  232.98    8.60
  -1  -4  -5  232.78    9.10
   1  -4   5  232.88   10.30
   1   4   5  227.98    8.10
   1   4   5  229.98    7.30
   1   4   5  226.08    8.40
  -1   4  -5  228.88    8.10
  -2  -4  -5  120.79    6.10
  -2  -4  -5  120.09    5.60
   2  -4   5  116.29    8.50
   2  -4   5  122.19    5.80
   2  -4   5  107.29    6.00
  -2  -4  -5  118.99    6.30
  -2   4  -5  119.09    5.70
  -2   4  -5  119.29    7.60
   2   4   5  119.89    5.70
   2   4   5  123.99    5.50
   2   4   5  120.99    4.70
  -3  -4  -5   30.80    4.30
   3  -4   5   35.30    5.30
  -3  -4  -5   33.60    4.10
   3  -4   5   34.00    4.40
  -3  -4  -5   30.50    4.10
   3   4   5   39.50    3.70
   3   4   5   34.50    3.70
  -3   4  -5   42.40    5.50
  -3   4  -5   33.10    4.80
  -3   4  -5   34.70    3.90
   3   4   5   36.40    2.80
  -4  -4  -5    5.10    2.30
  -4  -4  -5    8.20    2.90
  -4  -4  -5    3.30    2.20
  -4  -4  -5    7.40    2.30
  -4   4  -5    9.50    2.70
   4   4   5    8.50    1.80
   4   4   5    8.80    2.80
  -4   4  -5   10.10    3.20
   4   4   5   10.40    2.30
  -4   4  -5   11.20    3.90
  -5  -4  -5    1.90    2.30
  -5  -4  -5    1.60    2.00
  -5  -4  -5    5.60    2.10
  -5   4  -5    1.50    2.40
   5   4   5    4.00    1.90
   5   4   5    3.20    1.50
  -5   4  -5    3.40    2.30
  -6  -4  -5   44.40    3.90
   6  -4   5   44.30    4.10
  -6  -4  -5   41.00    3.40
  -6   4  -5   41.40    4.40
   6   4   5   46.60    3.60
  -6   4  -5   50.39    6.60
  -6   4  -5   37.60    5.00
   6   4   5   43.70    3.00
  -7  -4  -5   15.30    2.10
   7  -4   5    9.30    1.90
  -7   4  -5   13.00    2.10
   7   4   5    9.30    1.80
   7   4   5   12.00    1.70
  -9  -5   5    8.90    2.10
   9  -5  -5   11.10    1.90
  -9  -5   5   17.30    2.40
  -9   5   5   13.70    2.10
  -9   5   5   11.00    1.70
  -8  -5   5   21.60    2.70
   8  -5  -5   25.10    3.70
  -8  -5   5   17.00    2.50
  -8  -5   5   22.60    3.00
  -8   5   5   31.20    3.40
   8   5  -5   27.80    3.50
  -7  -5   5   40.80    4.10
   7  -5  -5   40.10    4.40
  -7  -5   5   36.20    3.80
  -7  -5   5   34.90    4.50
  -7   5   5   41.00    4.20
   7   5  -5   42.40    4.20
  -6  -5   5  114.09    6.40
   6  -5  -5  123.79    6.80
  -6  -5   5  110.89    6.10
  -6  -5   5  119.89    6.40
  -6  -5   5  117.09    6.80
  -6   5   5  118.59    5.50
  -6   5   5  118.29    6.50
  -5  -5   5   90.79    5.80
   5  -5  -5   94.59    6.10
  -5  -5   5   90.49    6.10
  -5  -5   5   97.69    6.40
  -5  -5   5   86.39    6.70
  -5  -5   5   89.69    5.50
  -5  -5   5   87.29    8.20
  -5   5   5   89.29    7.30
  -5   5   5   98.49    5.10
   5   5  -5   91.29    7.30
  -5   5   5   96.49    6.10
  -4  -5   5  170.88    8.30
   4  -5  -5  178.28    8.00
  -4  -5   5  173.68    9.70
  -4  -5   5  169.98    8.20
  -4  -5   5  176.48    7.80
  -4  -5   5  174.98    7.40
  -4  -5   5  181.68    8.00
  -4   5   5  174.38    7.00
   4   5  -5  169.98    8.30
  -4   5   5  183.98    8.10
  -4   5   5  179.78    9.00
  -3  -5   5   99.99    7.40
  -3  -5   5   94.59    5.90
  -3  -5   5  103.49    6.00
   3  -5  -5   87.69    5.60
  -3  -5   5   89.29    5.90
  -3  -5   5   90.59    5.80
  -3  -5   5   90.69    6.00
  -3   5   5   93.19    4.90
  -3   5   5   95.39    6.20
  -3   5   5   90.19    6.00
   2  -5  -5  652.23   18.20
  -2  -5   5  676.73   19.00
   2  -5  -5  661.83   18.50
  -2  -5   5  696.23   19.40
  -2  -5   5  647.24   18.70
  -2  -5   5  681.53   21.30
  -2   5   5  660.33   19.50
  -2   5   5  644.24   18.80
  -2   5   5  663.83   17.90
  -1  -5   5  144.59    7.20
   1  -5  -5  135.99    6.50
  -1  -5   5  145.29    8.50
  -1  -5   5  154.48    6.90
  -1  -5   5  145.39    7.00
   1  -5  -5  151.88    6.70
  -1   5   5  142.99    7.20
   1   5  -5  145.79    5.50
  -1   5   5  151.18    6.80
  -1   5   5  149.29    5.90
   0  -5  -5   71.19    5.80
   0  -5   5   81.79    7.00
   0  -5   5   79.29    5.30
   0  -5   5   82.49    5.30
   0  -5  -5   70.79    5.20
   0  -5  -5   77.49    4.80
   0   5  -5   74.19    5.00
   0   5   5   69.89    5.70
   0   5   5   77.79    4.80
   0   5   5   75.89    4.10
   0   5  -5   66.99    4.50
  -1  -5  -5    4.90    2.40
  -1  -5  -5   11.80    2.40
  -1  -5  -5    5.80    2.60
   1  -5   5    7.80    2.40
   1  -5   5    9.20    2.20
   1  -5   5   10.20    3.20
  -1   5  -5   10.50    2.50
   1   5   5    5.60    2.80
   1   5   5   10.80    1.90
  -1   5  -5   13.70    2.90
   1   5   5   12.20    2.30
   2  -5   5   30.30    3.80
   2  -5   5   32.70    4.00
   2  -5   5   27.90    4.60
  -2  -5  -5   27.10    4.00
  -2  -5  -5   21.30    3.80
  -2  -5  -5   32.20    3.60
  -2  -5  -5   29.60    3.60
   2   5   5   25.00    2.70
   2   5   5   22.50    3.00
  -2   5  -5   29.40    4.40
   2   5   5   24.20    3.00
  -2   5  -5   30.70    3.70
  -2   5  -5   34.40    4.70
  -3  -5  -5   96.69    5.40
   3  -5   5   88.09    7.40
  -3  -5  -5   80.19    7.00
  -3  -5  -5   98.49    5.80
   3  -5   5   96.29    5.30
  -3  -5  -5   94.49    5.00
   3   5   5  103.59    4.40
  -3   5  -5   87.29    7.10
  -3   5  -5  103.89    5.70
   3   5   5   97.79    5.80
  -3   5  -5   86.39    6.60
   3   5   5   89.09    5.00
  -4  -5  -5    5.90    2.00
  -4  -5  -5    4.60    2.00
  -4  -5  -5    1.30    2.00
   4  -5   5    5.30    2.20
   4   5   5    3.00    1.50
   4   5   5    2.20    2.00
  -4   5  -5    4.10    2.30
  -4   5  -5    3.80    2.80
  -5  -5  -5   50.59    4.10
  -5  -5  -5   38.20    3.70
   5  -5   5   50.79    4.10
  -5   5  -5   53.29    4.40
   5   5   5   48.90    3.90
   5   5   5   52.69    3.20
  -5   5  -5   51.99    4.70
   6  -5   5   42.40    3.40
  -6  -5  -5   37.80    3.40
   6   5   5   41.20    3.40
   6   5   5   39.50    2.70
  -6   5  -5   38.70    4.00
  -6   5  -5   36.70    4.60
  -8  -6   5   11.10    2.30
  -8  -6   5    9.10    1.70
   8  -6  -5   13.90    2.10
  -8   6   5    9.70    1.70
  -7  -6   5    1.60    2.20
  -7  -6   5    4.10    1.60
  -7  -6   5    4.20    1.80
   7  -6  -5    1.10    1.70
  -7   6   5    1.40    1.80
   6  -6  -5   36.50    4.10
  -6  -6   5   37.00    3.90
  -6  -6   5   43.90    3.90
  -6  -6   5   37.40    4.40
  -6  -6   5   41.10    4.50
  -6   6   5   41.10    3.60
  -6   6   5   45.30    4.30
  -5  -6   5   12.30    2.80
  -5  -6   5   16.10    3.90
   5  -6  -5   13.50    2.90
  -5  -6   5   15.20    3.00
  -5  -6   5   10.70    2.40
  -5  -6   5   10.50    2.50
  -5   6   5   20.90    3.20
  -5   6   5   13.10    2.90
   4  -6  -5   31.70    4.10
  -4  -6   5   22.60    3.40
  -4  -6   5   28.80    4.30
  -4  -6   5   24.40    3.00
  -4  -6   5   29.80    3.60
  -4  -6   5   30.30    4.70
  -4  -6   5   25.30    3.20
  -4   6   5   31.20    4.70
  -4   6   5   25.90    3.40
  -4   6   5   26.60    3.40
  -3  -6   5    0.50    2.20
  -3  -6   5    0.20    2.30
  -3  -6   5   -0.80    2.20
   3  -6  -5    3.00    2.20
  -3  -6   5    0.20    3.00
  -3  -6   5   -4.30    2.50
  -3   6   5    1.40    1.80
  -3   6   5    4.40    3.20
  -3   6   5   -2.70    2.50
  -2  -6   5  522.35   15.90
  -2  -6   5  532.95   18.50
  -2  -6   5  521.25   15.80
  -2  -6   5  503.05   15.30
   2  -6  -5  520.15   14.90
  -2   6   5  497.15   15.40
  -2   6   5  507.35   16.30
  -2   6   5  529.95   14.90
  -1  -6   5   84.69    5.40
  -1  -6   5   82.09    6.30
   1  -6  -5   76.99    4.80
  -1  -6   5   84.79    5.50
  -1  -6   5   81.09    7.20
   1  -6  -5   99.99    6.20
  -1   6   5   86.59    5.70
  -1   6   5   85.49    4.60
  -1   6   5   80.59    5.70
   0  -6   5  149.88    6.90
   0  -6  -5  158.38    7.30
   0  -6  -5  155.08    6.00
   0  -6   5  154.48    7.00
   0  -6   5  166.28    9.30
   0   6   5  141.59    5.90
   0   6   5  143.89    6.90
   0   6  -5  140.79    6.70
   0   6   5  142.39    7.00
   1  -6   5  182.68    7.40
   1  -6   5  180.18    9.50
  -1  -6  -5  180.38    7.70
   1  -6   5  183.48    7.50
  -1  -6  -5  174.78    6.30
  -1  -6  -5  173.68    8.50
   1   6   5  175.38    7.10
  -1   6  -5  162.68    8.60
  -1   6  -5  170.28    7.10
   1   6   5  168.18    7.50
   2  -6   5  144.69    6.90
   2  -6   5  147.09    6.40
  -2  -6  -5  135.09    5.50
  -2  -6  -5  145.79    7.10
  -2  -6  -5  146.49    6.60
   2  -6   5  140.59    8.30
   2   6   5  145.89    5.50
  -2   6  -5  145.29    6.60
  -2   6  -5  142.39    8.30
   2   6   5  134.59    6.10
  -3  -6  -5   59.79    4.20
   3  -6   5   59.59    5.70
   3  -6   5   60.49    5.20
   3  -6   5   59.09    4.40
  -3  -6  -5   65.59    4.80
   3   6   5   56.19    4.40
   3   6   5   62.69    3.40
  -3   6  -5   57.59    5.80
  -3   6  -5   65.69    4.70
  -4  -6  -5    6.30    1.90
  -4  -6  -5    8.00    2.20
   4  -6   5    7.20    2.20
   4   6   5    8.10    2.40
  -4   6  -5    9.40    2.30
   4   6   5    8.10    1.70
  -4   6  -5    2.70    2.50
  -5  -6  -5    0.70    1.50
  -5  -6  -5    2.30    1.50
   5  -6   5    3.80    1.70
   5   6   5    3.10    1.30
  -5   6  -5    2.80    1.90
   5   6   5   -0.80    2.00
  -5   6  -5   -3.00    2.00
  -7  -7   5    7.80    1.60
   7  -7  -5   10.20    1.60
  -7  -7   5    7.90    1.60
  -7   7   5   11.70    1.80
  -6  -7   5    4.10    1.60
   6  -7  -5    2.30    2.20
  -6  -7   5    1.40    1.60
   6  -7  -5    2.50    1.70
  -6  -7   5    2.10    2.10
  -6   7   5    4.10    1.80
  -6   7   5    2.00    1.70
   5  -7  -5   13.40    2.60
  -5  -7   5    8.30    2.30
  -5  -7   5    6.40    2.00
  -5  -7   5   10.80    2.40
  -5  -7   5    9.90    2.40
  -5  -7   5   13.90    3.50
   5  -7  -5   13.70    2.40
  -5   7   5   13.00    2.60
  -5   7   5   10.20    2.00
   4  -7  -5    9.30    2.70
  -4  -7   5    9.50    2.40
  -4  -7   5   13.80    2.70
  -4  -7   5   12.20    2.60
  -4  -7   5    6.70    3.00
   4  -7  -5    9.70    2.30
  -4  -7   5    6.20    2.20
  -4   7   5   11.50    2.60
  -4   7   5   11.10    2.20
  -3  -7   5   48.30    4.60
  -3  -7   5   45.80    4.20
  -3  -7   5   41.00    5.30
   3  -7  -5   42.50    3.70
   3  -7  -5   41.10    4.70
  -3  -7   5   46.40    4.30
  -3   7   5   46.00    3.70
  -3   7   5   43.90    4.60
  -2  -7   5    4.70    3.00
  -2  -7   5    2.60    2.00
  -2  -7   5    3.90    2.70
   2  -7  -5    5.60    2.20
   2  -7  -5    3.20    1.90
  -2  -7   5    4.60    2.00
  -2   7   5    4.50    1.80
  -2   7   5    6.80    2.50
  -1  -7   5  291.97   10.10
   1  -7  -5  288.77    8.50
  -1  -7   5  297.57   12.40
   1  -7  -5  281.77   10.40
  -1  -7   5  298.87   10.20
  -1   7   5  297.87    9.40
  -1   7   5  278.07    9.70
   0  -7   5  197.08    7.90
   0  -7  -5  208.58    8.20
   0  -7   5  205.98    7.80
   0  -7   5  205.68   10.10
   0   7   5  203.58    7.10
   0   7  -5  215.18    8.40
   0   7   5  199.58    7.70
   1  -7   5  167.78    7.00
   1  -7   5  163.88    6.70
  -1  -7  -5  167.98    7.00
   1  -7   5  155.58    8.50
  -1   7  -5  172.48    7.10
   1   7   5  170.48    6.00
   1   7   5  165.08    6.60
  -2  -7  -5   74.89    4.60
   2  -7   5   74.99    5.70
   2  -7   5   84.89    5.20
   2   7   5   87.09    4.00
   2   7   5   81.39    5.00
  -2   7  -5   79.99    4.90
  -2   7  -5  102.89    8.60
   3  -7   5   -1.10    2.50
  -3  -7  -5    5.40    2.60
  -3  -7  -5   -1.20    1.30
   3   7   5   -1.00    1.20
  -3   7  -5   -1.30    1.80
  -3   7  -5   -1.00    3.20
   3   7   5    3.30    2.50
  -4  -7  -5    6.20    2.10
  -4  -7  -5    5.10    1.40
   4   7   5    7.80    1.50
  -4   7  -5    4.40    2.40
  -4   7  -5    7.50    2.00
   5  -8  -5    9.30    1.90
  -5  -8   5    6.80    2.00
  -5  -8   5    7.90    2.20
  -5  -8   5    9.60    2.30
  -5   8   5   11.40    1.90
  -5   8   5    7.40    1.60
  -4  -8   5    4.20    2.40
  -4  -8   5    3.80    1.70
  -4  -8   5    2.30    1.90
   4  -8  -5    3.80    1.80
  -4  -8   5    3.90    2.30
  -4   8   5    5.20    1.60
  -4   8   5    3.70    1.80
  -3  -8   5    0.90    2.10
  -3  -8   5   -0.60    1.50
   3  -8  -5    1.10    1.60
  -3  -8   5   -0.60    1.80
  -3   8   5   -0.90    2.00
  -3   8   5    0.10    1.40
   2  -8  -5    1.20    1.60
  -2  -8   5    0.80    2.10
  -2  -8   5    1.40    1.70
  -2  -8   5   -1.70    1.40
  -2   8   5   -2.30    2.00
  -2   8   5   -0.90    1.40
  -1  -8   5   30.60    3.10
   1  -8  -5   32.80    3.20
  -1  -8   5   30.20    3.10
  -1  -8   5   29.70    4.20
  -1   8   5   28.50    2.70
  -1   8   5   31.80    4.00
   0  -8   5  101.39    6.10
   0  -8   5  101.19    4.70
   0  -8  -5   90.49    4.70
   0   8   5   98.69    4.10
   0   8  -5   88.49    5.70
   0   8   5   94.19    4.90
  -1  -8  -5   55.39    3.60
   1  -8   5   56.79    4.50
   1  -8   5   58.49    4.90
   1   8   5   61.79    3.20
  -1   8  -5   50.99    4.30
  -2  -8  -5   62.39    3.50
   2  -8   5   61.89    5.20
   2   8   5   62.99    3.00
  -2   8  -5   64.39    4.10
  -3  -8  -5    9.30    1.40
   3  -8   5    2.70    2.90
  -3   8  -5   14.40    2.10
  -2  -9   5   81.59    4.70
   2  -9  -5   80.99    3.60
  -2  -9   5   87.09    5.70
  -2   9   5   82.09    3.40
  -1  -9   5   43.00    4.70
   1  -9  -5   45.60    2.70
  -1  -9   5   43.80    4.90
  -1   9   5   40.40    2.60
   0  -9   5   -2.20    3.00
   0  -9  -5    0.90    1.00
   0   9   5    0.60    1.20
  10   0  -6   19.20    2.50
 -10   0   6   23.90    3.10
  10   0  -6   19.50    2.60
 -10   0   6   14.90    3.20
   9   0  -6   -3.10    1.80
  -9   0   6   -1.60    1.90
  -9   0   6    0.30    2.00
   9   0  -6    0.00    2.30
   8   0  -6    6.30    2.10
  -8   0   6    6.40    9.30
  -8   0   6    8.60    2.60
   8   0  -6    8.60    3.00
  -7   0   6   67.89   12.50
   7   0  -6   64.99    5.60
   7   0  -6   62.79    5.70
   6   0  -6    3.90    2.30
  -6   0   6    0.50    5.90
  -6   0   6    5.90    4.10
   6   0  -6    3.50    1.80
   6   0  -6    0.00    3.00
   5   0  -6   28.70    3.10
  -5   0   6   32.50    6.70
   5   0  -6   32.50    3.30
  -5   0   6   34.20    4.80
  -4   0   6   97.99    8.10
   4   0  -6   94.79    4.60
  -4   0   6   95.19    5.00
   4   0  -6  101.49    4.70
  -3   0   6 9407.76  215.88
  -3   0   6 9444.66  220.38
   3   0  -6 9137.89  215.48
  -2   0   6    1.50    1.20
   2   0  -6    1.80    1.20
   2   0  -6   -0.60    1.70
   1   0  -6 1790.82   44.40
   1   0  -6 1896.01   44.70
  -1   0   6 1854.51   44.40
   0   0  -6 1699.03   41.10
   0   0   6 1718.23   40.80
   0   0  -6 1642.14   40.70
  -1   0  -6   74.79    4.00
  -1   0  -6   75.09    4.20
   1   0   6   77.49    3.80
  -2   0  -6  395.96   11.90
   2   0   6  398.46   10.80
  -2   0  -6  407.66   12.20
   2   0   6  414.96   12.00
  -3   0  -6   55.49    5.20
   3   0   6   61.39    4.50
   3   0   6   56.69    4.10
  -3   0  -6   63.09    5.60
  -3   0  -6   61.59    5.70
   3   0   6   62.59    3.60
   4   0   6   -3.40    1.80
  -4   0  -6    0.20    2.40
  -4   0  -6    2.50    2.90
  -4   0  -6   -0.80    2.70
   4   0   6   -0.80    2.10
   4   0   6    6.10    2.10
   5   0   6   40.40    6.00
   5   0   6   43.70    4.40
   5   0   6   51.09    3.90
  -5   0  -6   61.39   10.30
  -5   0  -6   47.40    5.00
  -5   0  -6   37.40    4.20
  -5   0  -6   40.40    6.60
   6   0   6   47.60    3.70
  -6   0  -6   41.80    4.50
  -6   0  -6   36.20    5.20
  -6   0  -6   32.90    4.70
  -7   0  -6   18.00    3.20
   7   0   6   14.60    2.20
  -7   0  -6   17.50    2.70
  10  -1  -6    2.10    1.80
 -10  -1   6    1.80    1.60
 -10   1   6   -2.00    1.80
  10   1  -6    1.40    1.80
  10   1  -6    1.70    2.00
 -10   1   6    1.50    1.60
  -9  -1   6    2.80    1.90
   9  -1  -6    3.20    2.30
   9  -1  -6    6.10    2.30
  -9  -1   6    4.80    2.20
  -9   1   6    7.90    2.30
   9   1  -6   -0.10    1.80
   9   1  -6    2.90    2.50
  -8  -1   6   12.30    2.90
  -8  -1   6   13.30    2.60
   8  -1  -6   12.70    3.20
   8  -1  -6   12.10    2.50
  -8  -1   6   15.70    7.50
  -8  -1   6   10.90    3.30
   8   1  -6   12.20    2.30
  -8   1   6   -2.80   11.70
   8   1  -6   14.30    3.30
   7  -1  -6    3.80    2.80
  -7  -1   6    6.20    2.70
  -7  -1   6    6.50    6.10
   7  -1  -6    7.00    2.20
  -7  -1   6    4.60    3.00
   7  -1  -6    8.90    3.20
   7   1  -6    2.60    3.20
   7   1  -6    3.20    2.90
   7   1  -6    4.20    2.00
  -7   1   6   11.90    3.90
  -7   1   6   18.50    9.10
  -6  -1   6   20.80    3.10
   6  -1  -6   19.90    3.20
  -6  -1   6   25.90    6.30
  -6  -1   6   18.80    3.60
  -6  -1   6   22.70    3.60
   6  -1  -6   17.90    2.60
   6  -1  -6   18.80    3.50
  -6   1   6   20.80    4.60
   6   1  -6   26.00    3.60
   6   1  -6   21.40    3.10
  -6   1   6   28.60    8.10
  -6   1   6   20.50    3.80
   6   1  -6   21.20    4.00
  -5  -1   6  316.07   13.70
  -5  -1   6  305.67   11.10
   5  -1  -6  308.67   10.20
   5  -1  -6  302.37   10.80
   5  -1  -6  281.27    9.60
  -5  -1   6  302.17   10.30
   5   1  -6  310.37   10.30
  -5   1   6  297.87   10.90
  -5   1   6  313.47   16.10
   5   1  -6  285.87    9.40
   4  -1  -6   56.29    3.60
  -4  -1   6   60.69    6.40
   4  -1  -6   59.99    3.90
  -4   1   6   44.80    8.10
   4   1  -6   50.89    3.60
   4   1  -6   58.69    3.60
  -4   1   6   56.59    4.30
  -3  -1   6  311.57    9.10
   3  -1  -6  317.97    9.80
   3  -1  -6  304.77    9.50
   3   1  -6  327.27    9.80
  -3   1   6  327.77   10.10
   3   1  -6  320.77    9.50
  -3   1   6  313.57   14.30
   2  -1  -6  768.72   20.10
  -2  -1   6  770.22   19.40
   2  -1  -6  744.53   19.80
  -2   1   6  775.52   20.30
   2   1  -6  795.12   20.10
  -2   1   6  785.42   24.90
   1  -1  -6 4357.66  103.19
  -1  -1   6 4394.36  102.29
   1   1  -6 4438.06  102.89
  -1   1   6 4540.05  103.19
   1   1  -6 4255.47  103.29
   0  -1  -6  812.62   21.60
   0  -1   6  862.31   21.40
   0  -1  -6  885.41   22.30
   0   1   6  826.52   20.80
   0   1  -6  826.72   21.70
   0   1   6  902.31   22.10
   0   1  -6  859.51   21.80
  -1  -1  -6 1111.59   28.30
  -1  -1  -6 1082.69   27.50
   1  -1   6 1115.29   27.60
   1   1   6 1099.29   27.90
   1   1   6 1090.09   26.70
  -1   1  -6 1150.88   27.90
  -1   1  -6 1100.39   27.70
  -2  -1  -6  193.28    7.50
  -2  -1  -6  181.38    8.00
   2  -1   6  202.88    7.30
   2   1   6  189.58    6.10
   2   1   6  191.68    6.80
  -2   1  -6  200.48    7.20
  -2   1  -6  189.08    7.10
   2   1   6  198.38    7.10
   3  -1   6   69.29    4.40
  -3  -1  -6   79.09    5.60
  -3  -1  -6   71.19    6.00
   3  -1   6   77.69    4.90
   3   1   6   76.09    3.70
   3   1   6   72.59    4.30
  -3   1  -6   60.39    7.20
  -3   1  -6   71.69    5.00
  -3   1  -6   72.39    5.70
   3   1   6   75.69    4.70
  -4  -1  -6  177.58    8.60
   4  -1   6  173.58    6.80
   4  -1   6  167.28    8.20
  -4  -1  -6  172.78    7.90
  -4  -1  -6  175.98    8.30
  -4   1  -6  184.88    8.90
  -4   1  -6  175.78    8.50
   4   1   6  172.98    8.00
  -4   1  -6  185.88    8.40
   4   1   6  185.78    6.30
   4   1   6  181.68    6.80
  -4   1  -6  175.08    7.70
  -5  -1  -6   40.00    4.50
   5  -1   6   24.60    4.70
  -5  -1  -6   43.30    5.90
  -5  -1  -6   34.90    5.00
   5  -1   6   47.40    4.10
   5   1   6   44.90    3.70
   5   1   6   47.20    5.80
  -5   1  -6   42.00    5.20
  -5   1  -6   25.80    5.00
  -5   1  -6   39.90    6.30
   5   1   6   46.60    3.70
  -5   1  -6   43.60    5.50
  -6  -1  -6   68.79    4.70
  -6  -1  -6   79.09    5.10
   6  -1   6   73.39    4.60
  -6   1  -6   66.09    5.50
  -6   1  -6   69.29    6.40
  -6   1  -6   68.49    5.30
   6   1   6   69.49    4.20
   6   1   6   64.49    4.40
  -7  -1  -6   12.30    2.40
   7  -1   6   17.00    2.40
  -7  -1  -6   15.40    2.40
   7   1   6   19.40    2.80
  -7   1  -6   18.70    2.70
  -7   1  -6   13.90    2.70
 -10  -2   6   29.90    3.10
  10  -2  -6   33.90    3.40
 -10   2   6   24.70    2.80
  10   2  -6   33.60    4.20
 -10   2   6   38.10    3.10
  10   2  -6   36.00    3.20
   9  -2  -6   36.90    4.10
   9  -2  -6   28.10    4.80
  -9  -2   6   26.60    3.60
  -9  -2   6   25.90    3.00
  -9  -2   6   24.70    3.10
   9   2  -6   48.50    5.30
   9   2  -6   30.80    3.30
  -9   2   6   34.70    3.80
  -8  -2   6    6.80    2.30
  -8  -2   6    0.50    2.30
  -8  -2   6    6.90    2.40
   8  -2  -6    4.20    4.10
   8  -2  -6    5.50    2.40
   8  -2  -6    9.50    2.90
   8   2  -6    3.40    1.90
   8   2  -6    3.80    3.40
  -8   2   6    1.00    3.00
   7  -2  -6  270.37   10.50
  -7  -2   6  270.57   10.00
  -7  -2   6  275.27    9.50
  -7  -2   6  276.37   11.20
   7  -2  -6  262.47   11.10
  -7  -2   6  282.17   12.20
   7  -2  -6  279.47   12.00
   7  -2  -6  279.27    9.70
  -7  -2   6  276.57   10.60
  -7   2   6  255.77   13.90
   7   2  -6  273.47   11.00
   7   2  -6  257.67    9.20
  -7   2   6  258.97   24.40
   7   2  -6  267.47   11.00
  -7   2   6  262.27    9.70
  -6  -2   6  277.57   10.60
  -6  -2   6  296.67   12.20
  -6  -2   6  288.67   10.40
   6  -2  -6  272.67    9.50
  -6  -2   6  273.17   10.10
  -6  -2   6  282.67    9.70
   6  -2  -6  282.17   10.40
  -6  -2   6  274.87   10.50
   6  -2  -6  268.67   10.20
   6  -2  -6  238.78   11.70
   6   2  -6  260.67   11.50
  -6   2   6  261.07   11.70
   6   2  -6  263.47    9.00
  -6   2   6  277.47    9.90
   6   2  -6  273.17   10.30
  -6   2   6  277.67   19.70
   5  -2  -6  138.89    6.50
  -5  -2   6  145.59    7.50
   5  -2  -6  137.09    6.10
  -5  -2   6  145.79    7.00
  -5  -2   6  143.49    6.60
  -5  -2   6  138.99    6.80
   5  -2  -6  134.99    7.00
   5  -2  -6  138.49    8.80
  -5  -2   6  145.39    7.10
   5   2  -6  133.69    5.80
  -5   2   6  131.49   13.20
  -5   2   6  136.99    7.40
   5   2  -6  141.59    6.40
  -5   2   6  144.59    6.90
   4  -2  -6  164.68    6.50
   4  -2  -6  155.78    6.40
  -4  -2   6  166.98    6.90
  -4   2   6  164.38    7.30
  -4   2   6  167.18   13.50
  -4   2   6  157.48    5.80
   4   2  -6  158.78    6.20
   4   2  -6  168.58    6.50
   3  -2  -6  125.89    5.50
   3  -2  -6  121.49    5.20
  -3   2   6  127.79    5.80
   3   2  -6  126.89    5.20
  -3   2   6  124.59    4.90
   3   2  -6  120.69    5.80
  -3   2   6  142.29   11.70
   2  -2  -6   10.10    1.90
   2  -2  -6    8.40    2.40
  -2   2   6   11.70    1.70
  -2   2   6   16.80    5.70
   2   2  -6    8.20    1.60
  -2   2   6   12.70    2.10
  -1  -2   6   60.79    3.60
   1  -2  -6   68.69    3.80
   1   2  -6   69.19    3.50
  -1   2   6   69.69    4.00
   1   2  -6   74.39    4.30
   0  -2   6 2484.65   58.79
   0  -2  -6 2530.25   59.79
   0   2   6 2544.35   59.69
   0   2  -6 2519.25   58.99
   0   2  -6 2369.56   58.99
   0   2   6 2437.96   58.29
   1  -2   6 1161.98   28.90
  -1  -2  -6 1174.18   29.80
  -1   2  -6 1143.59   28.60
   1   2   6 1144.29   28.00
   1   2   6 1162.08   29.20
  -1   2  -6 1135.39   28.90
  -2  -2  -6  937.51   24.60
   2  -2   6  942.51   24.70
  -2  -2  -6  965.10   25.40
  -2   2  -6  982.20   24.30
   2   2   6  925.71   23.80
  -2   2  -6  945.11   24.50
  -2   2  -6  915.11   25.20
   2   2   6  942.51   24.70
   2   2   6  932.31   23.30
  -3  -2  -6  930.01   25.20
   3  -2   6  879.71   23.00
  -3  -2  -6  871.81   23.90
   3  -2   6  877.81   24.20
  -3  -2  -6  888.41   23.60
  -3   2  -6  897.41   25.30
   3   2   6  854.11   23.70
   3   2   6  898.11   22.40
   3   2   6  873.21   22.80
  -3   2  -6  893.91   24.50
  -3   2  -6  909.41   23.70
  -4  -2  -6  145.49    8.00
   4  -2   6  150.28    6.70
   4  -2   6  152.28    9.20
  -4  -2  -6  143.09    8.60
  -4  -2  -6  149.49    7.00
  -4   2  -6  135.29    8.40
  -4   2  -6  133.29    8.90
   4   2   6  144.39    7.20
  -4   2  -6  149.69    7.80
   4   2   6  151.38    6.20
  -4   2  -6  156.98    7.00
   4   2   6  155.98    5.70
  -5  -2  -6  122.49    6.20
   5  -2   6  119.39    6.00
   5   2   6  126.99    5.20
   5   2   6  123.39    5.60
  -5   2  -6  125.89    7.00
  -5   2  -6  107.59    6.70
  -5   2  -6  118.49    7.60
   6  -2   6   11.20    2.70
  -6  -2  -6   11.10    2.30
  -6  -2  -6    3.60    2.10
  -6   2  -6   15.10    3.30
   6   2   6   13.00    2.00
  -6   2  -6   10.10    2.80
   6   2   6    8.70    2.00
  -7  -2  -6    7.90    1.90
   7  -2   6    5.10    2.00
  -7  -2  -6    6.80    1.80
   7  -2   6    7.10    2.80
  -7   2  -6    7.00    2.90
  -7   2  -6    5.70    2.20
   7   2   6    5.40    1.60
 -10  -3   6    6.60    1.70
  10   3  -6    4.40    1.70
 -10   3   6    1.40    1.60
  -9  -3   6   19.20    2.50
   9  -3  -6   19.90    3.30
  -9  -3   6   15.50    2.60
   9   3  -6   11.10    3.80
   9   3  -6   15.20    2.30
   8  -3  -6    6.30    2.40
  -8  -3   6    1.10    2.40
  -8  -3   6    2.70    2.00
   8  -3  -6    6.50    3.10
  -8  -3   6   -0.30    2.00
   8   3  -6    7.60    4.40
   8   3  -6    8.00    2.20
  -8   3   6    4.70    2.40
   7  -3  -6  203.28    9.60
  -7  -3   6  207.48    8.40
  -7  -3   6  211.08    9.00
  -7  -3   6  204.78    8.50
   7  -3  -6  204.48    8.80
  -7  -3   6  196.18    9.90
  -7  -3   6  202.28    8.10
   7   3  -6  210.78   10.00
   7   3  -6  209.18    7.70
  -7   3   6  184.48   12.50
  -7   3   6  205.08    8.30
   6  -3  -6  474.65   15.00
  -6  -3   6  462.05   15.70
   6  -3  -6  472.25   14.20
  -6  -3   6  470.05   15.30
  -6  -3   6  496.55   14.70
  -6  -3   6  475.15   14.80
   6  -3  -6  482.55   15.80
  -6  -3   6  485.05   14.90
   6  -3  -6  473.05   15.20
   6   3  -6  466.35   15.30
   6   3  -6  472.55   13.60
  -6   3   6  469.75   14.60
  -6   3   6  447.86   16.60
  -6   3   6  421.26   31.70
   5  -3  -6  504.25   15.50
  -5  -3   6  523.75   15.40
  -5  -3   6  512.85   17.00
   5  -3  -6  517.05   15.40
   5  -3  -6  495.65   16.10
  -5  -3   6  516.85   15.40
  -5  -3   6  512.35   15.60
  -5  -3   6  544.45   16.20
   5  -3  -6  516.15   14.90
  -5  -3   6  486.05   16.00
  -5   3   6  504.15   15.40
  -5   3   6  511.05   14.00
  -5   3   6  529.85   17.10
  -5   3   6  515.45   29.50
   5   3  -6  509.25   15.60
   5   3  -6  512.85   14.30
  -4  -3   6  281.17   10.30
  -4  -3   6  268.47    9.90
   4  -3  -6  270.87    9.30
  -4  -3   6  269.77    9.80
  -4  -3   6  296.67   11.60
   4  -3  -6  268.77   10.50
  -4  -3   6  289.37   10.10
  -4  -3   6  268.87    9.70
   4  -3  -6  269.57    9.60
  -4   3   6  272.47    9.70
   4   3  -6  258.97    8.80
  -4   3   6  271.77   10.50
   4   3  -6  269.77    9.30
  -4   3   6  256.47   20.70
  -4   3   6  268.67    8.50
   3  -3  -6  258.07    8.80
  -3  -3   6  253.07   10.60
  -3  -3   6  259.37   10.50
  -3  -3   6  256.77    9.40
  -3   3   6  269.37    9.80
  -3   3   6  273.37    8.30
  -3   3   6  251.97   18.40
  -3   3   6  261.87   10.70
   3   3  -6  267.87    8.70
   2  -3  -6  302.97    9.60
  -2   3   6  299.97   10.20
  -2   3   6  270.87   18.80
   2   3  -6  302.87    9.30
   2   3  -6  307.77   10.80
  -2   3   6  289.67    8.80
   1  -3  -6  903.81   23.50
   1   3  -6  884.01   22.70
  -1   3   6  910.91   22.40
  -1   3   6  923.21   24.00
   1   3  -6  858.71   22.80
   0  -3  -6  110.79    5.30
   0   3   6  110.69    5.20
   0   3   6  109.19    4.30
   0   3  -6  109.09    5.20
   0   3  -6  104.69    4.80
   1  -3   6  311.67   10.10
  -1  -3  -6  295.67    9.70
  -1  -3  -6  303.07   10.30
   1  -3   6  267.37   15.00
  -1   3  -6  297.87    9.60
   1   3   6  284.87    9.30
   1   3   6  297.47    8.60
   1   3   6  306.77    9.80
  -2  -3  -6  380.06   11.70
   2  -3   6  375.26   12.10
  -2  -3  -6  377.36   12.70
   2  -3   6  375.96   11.60
  -2  -3  -6  373.16   12.40
  -2  -3  -6  357.96   12.10
   2  -3   6  349.67   14.20
   2   3   6  396.46   11.90
   2   3   6  375.56   11.00
  -2   3  -6  385.96   11.80
  -2   3  -6  364.06   12.60
   2   3   6  384.36   10.50
  -3  -3  -6  202.98    9.20
  -3  -3  -6  193.48    8.80
  -3  -3  -6  205.68    7.90
   3   3   6  202.78    6.80
  -3   3  -6  208.18    8.10
   3   3   6  200.68    7.90
   3   3   6  207.38    7.30
  -3   3  -6  197.28    9.00
  -4  -3  -6  214.48   10.10
  -4  -3  -6  249.68    8.80
  -4   3  -6  228.08    8.90
   4   3   6  221.98    7.90
   4   3   6  239.48    7.70
  -4   3  -6  238.18   13.80
  -4   3  -6  254.87    9.80
   4   3   6  216.78    9.40
  -4   3  -6  226.38   11.00
  -5  -3  -6  168.28    6.90
  -5  -3  -6  167.68    7.40
   5   3   6  166.08    6.10
  -5   3  -6  173.88    8.00
  -5   3  -6  179.18    7.40
   5   3   6  172.88    6.60
  -5   3  -6  165.38    9.40
  -6  -3  -6   32.40    3.70
  -6  -3  -6   40.40    3.40
   6   3   6   36.30    3.20
  -6   3  -6   38.20    4.20
   6   3   6   36.80    3.20
  -6   3  -6   48.30    5.40
  -7  -3  -6    7.20    1.80
  -7  -3  -6   10.90    1.70
   7  -3   6    6.60    1.80
  -7   3  -6    6.00    1.80
   7   3   6   10.90    2.90
   7   3   6   10.40    1.60
  -9  -4   6    5.10    1.80
  -9  -4   6    3.90    1.70
   9  -4  -6    1.00    2.10
  -9   4   6    1.00    2.00
   9   4  -6    7.60    2.00
  -9   4   6    2.20    1.90
   8  -4  -6  140.29    7.20
  -8  -4   6  128.19    6.40
  -8  -4   6  148.49    6.70
  -8  -4   6  144.79    6.40
  -8   4   6  153.78    6.20
   8   4  -6  151.68    6.10
   7  -4  -6   60.79    5.60
  -7  -4   6   62.99    5.10
  -7  -4   6   54.29    4.70
  -7  -4   6   64.29    4.80
  -7  -4   6   55.19    4.70
   7   4  -6   67.49    4.50
  -7   4   6   65.19    5.00
  -6  -4   6   64.29    6.30
  -6  -4   6   79.29    5.40
  -6  -4   6   75.89    5.70
  -6  -4   6   68.49    5.00
   6  -4  -6   73.89    6.10
   6   4  -6   70.39    4.90
   6   4  -6   62.49    6.60
  -6   4   6   74.09    4.70
  -6   4   6   62.59    7.90
  -6   4   6   79.69    5.40
  -5  -4   6  320.87   11.20
  -5  -4   6  310.27   11.50
  -5  -4   6  312.77   11.10
  -5  -4   6  309.07   12.00
  -5  -4   6  329.17   13.00
  -5  -4   6  314.87   10.90
   5  -4  -6  317.47   11.80
   5   4  -6  308.37   11.40
  -5   4   6  311.77   11.10
  -5   4   6  327.87    9.90
  -5   4   6  319.07   12.90
   4  -4  -6 1065.29   28.80
  -4  -4   6 1072.69   28.90
   4  -4  -6 1070.69   28.00
  -4  -4   6 1062.39   28.10
  -4  -4   6 1072.59   29.30
  -4  -4   6 1109.69   28.60
  -4  -4   6 1091.09   30.20
  -4  -4   6 1078.19   28.40
   4   4  -6 1038.10   28.10
  -4   4   6 1086.79   29.90
  -4   4   6 1054.29   28.30
  -4   4   6 1078.69   27.20
  -3  -4   6  515.25   15.40
  -3  -4   6  515.45   17.40
  -3  -4   6  523.45   15.50
   3  -4  -6  488.45   15.40
   3  -4  -6  516.45   15.20
  -3  -4   6  529.35   16.00
  -3   4   6  519.85   15.40
   3   4  -6  525.85   15.10
  -3   4   6  519.05   14.40
  -3   4   6  537.45   16.40
   2  -4  -6  182.48    7.70
  -2  -4   6  183.08    7.50
  -2  -4   6  185.38    7.60
   2  -4  -6  173.38    6.90
   2  -4  -6  188.18    7.40
  -2  -4   6  189.38    8.10
  -2  -4   6  183.88    9.50
   2   4  -6  186.98    7.20
  -2   4   6  172.98    7.70
  -2   4   6  180.88    6.50
  -2   4   6  170.08    7.60
   1  -4  -6  362.86   11.40
  -1  -4   6  362.06   11.50
  -1  -4   6  348.37   11.70
  -1  -4   6  374.56   13.80
   1  -4  -6  342.57   11.10
   1  -4  -6  355.26   11.40
  -1  -4   6  342.87   11.60
  -1   4   6  358.56   10.40
  -1   4   6  368.26   11.40
  -1   4   6  360.86   11.90
   1   4  -6  339.47   10.90
   0  -4  -6  208.98    8.20
   0  -4   6  202.98    8.20
   0  -4   6  215.28   10.10
   0  -4  -6  191.18    8.80
   0  -4   6  206.68    8.30
   0  -4  -6  200.78    7.80
   0  -4  -6  206.08    8.10
   0   4   6  201.58    7.70
   0   4   6  212.68    8.00
   0   4   6  210.58    6.90
   0   4  -6  197.38    7.50
  -1  -4  -6   48.50    5.20
  -1  -4  -6   39.00    4.00
   1  -4   6   47.60    4.40
  -1  -4  -6   46.90    4.40
   1  -4   6   48.70    6.50
  -1  -4  -6   46.00    4.30
   1  -4   6   54.99    4.80
   1   4   6   49.40    4.10
   1   4   6   47.60    3.90
  -1   4  -6   41.00    5.10
  -1   4  -6   45.30    3.90
  -2  -4  -6   28.20    3.70
  -2  -4  -6   21.50    3.10
   2  -4   6   20.20    2.80
   2  -4   6   18.70    4.30
   2  -4   6   20.10    2.80
  -2  -4  -6   21.30    3.20
   2   4   6   23.80    3.40
  -2   4  -6   19.20    3.90
   2   4   6   25.20    2.60
   2   4   6   23.10    3.50
  -2   4  -6   20.10    2.90
   3  -4   6    4.90    4.50
  -3  -4  -6   -1.10    2.70
  -3  -4  -6    1.60    2.20
   3  -4   6    3.20    2.40
  -3  -4  -6    1.90    2.10
  -3   4  -6    1.90    3.00
   3   4   6    3.40    2.20
  -3   4  -6    3.10    3.40
   3   4   6    3.10    1.40
   3   4   6    3.30    1.90
  -3   4  -6    2.90    2.20
  -4  -4  -6    3.70    2.10
  -4  -4  -6    3.10    2.00
  -4  -4  -6    4.50    2.50
   4   4   6    3.20    1.80
  -4   4  -6    2.30    2.40
   4   4   6    4.70    1.60
  -4   4  -6    5.10    2.80
  -5  -4  -6   15.60    2.30
  -5  -4  -6   14.00    2.60
   5   4   6   19.50    2.60
   5   4   6   18.90    2.40
  -5   4  -6   14.70    2.90
  -5   4  -6   18.20    2.90
  -6  -4  -6   62.69    4.00
  -6  -4  -6   52.09    3.30
   6  -4   6   54.79    3.80
   6   4   6   57.09    3.40
  -6   4  -6   54.99    4.30
   6   4   6   59.29    3.30
  -8  -5   6   63.29    4.00
  -8  -5   6   65.09    4.40
   8  -5  -6   67.49    4.50
   8   5  -6   58.69    4.20
  -8   5   6   65.39    3.90
  -7  -5   6    9.80    2.20
   7  -5  -6    7.90    2.50
  -7  -5   6    9.90    2.40
  -7  -5   6    7.50    2.60
  -7  -5   6    6.60    2.40
  -7   5   6    8.20    2.30
   7   5  -6   13.30    3.00
  -6  -5   6   12.30    2.70
   6  -5  -6   12.50    2.90
  -6  -5   6    8.80    2.70
  -6  -5   6   13.50    2.60
  -6  -5   6   12.00    2.60
  -6   5   6   12.80    2.30
  -6   5   6   13.00    2.80
  -5  -5   6   35.40    4.50
  -5  -5   6   23.60    3.30
  -5  -5   6   29.10    4.40
  -5  -5   6   38.20    6.50
  -5  -5   6   38.80    4.10
   5  -5  -6   37.10    4.60
  -5  -5   6   40.30    4.40
   5   5  -6   23.10    5.60
  -5   5   6   47.70    7.20
  -5   5   6   39.00    3.70
  -5   5   6   44.00    4.60
  -4  -5   6   94.39    5.80
  -4  -5   6   91.29    6.10
  -4  -5   6   96.99    6.20
   4  -5  -6   93.49    6.00
  -4  -5   6   92.69    7.40
  -4  -5   6  111.59    6.50
  -4   5   6   93.89    6.00
  -4   5   6   97.59    7.20
  -4   5   6   98.99    5.10
  -3  -5   6  447.96   16.10
  -3  -5   6  419.26   13.40
   3  -5  -6  412.66   13.40
  -3  -5   6  434.66   14.10
  -3  -5   6  447.76   13.90
  -3   5   6  424.26   12.60
  -3   5   6  420.06   13.40
  -3   5   6  413.46   14.60
  -2  -5   6  803.32   21.60
  -2  -5   6  763.82   23.90
  -2  -5   6  768.52   21.10
   2  -5  -6  765.52   20.90
  -2  -5   6  765.82   21.60
   2  -5  -6  737.93   21.10
  -2   5   6  775.72   20.30
  -2   5   6  753.12   21.00
  -2   5   6  756.12   22.10
  -1  -5   6  195.38    8.20
   1  -5  -6  188.98    8.40
   1  -5  -6  197.88    7.70
  -1  -5   6  194.28    8.10
  -1  -5   6  200.18    8.20
  -1  -5   6  215.18   10.30
  -1   5   6  180.98    8.00
  -1   5   6  208.58    8.40
   1   5  -6  189.48    7.80
  -1   5   6  205.08    7.10
   0  -5  -6  217.08    8.00
   0  -5  -6  233.18    9.40
   0  -5  -6  214.48    9.30
   0  -5  -6  225.48    9.20
   0  -5   6  234.18    8.80
   0  -5   6  210.78    8.70
   0  -5   6  229.18   10.80
   0   5   6  232.78    8.90
   0   5   6  222.78    8.20
   0   5   6  226.88    7.50
   0   5  -6  215.68    8.10
  -1  -5  -6   18.60    2.60
   1  -5   6   22.90    4.30
   1  -5   6    8.50    2.40
   1  -5   6   13.70    2.50
  -1  -5  -6   10.70    2.60
  -1  -5  -6   11.40    3.50
  -1   5  -6   14.90    2.80
  -1   5  -6   19.20    3.60
  -1   5  -6   20.10    4.80
   1   5   6   14.80    2.90
   1   5   6   14.90    2.60
   1   5   6   19.20    2.50
   2  -5   6   15.40    2.50
  -2  -5  -6   13.70    3.60
   2  -5   6   17.70    4.00
  -2  -5  -6   15.20    2.40
   2  -5   6   12.50    2.50
  -2  -5  -6   15.80    3.00
  -2  -5  -6   16.20    2.60
  -2   5  -6   29.20    3.80
   2   5   6   13.50    2.40
   2   5   6   23.90    3.40
   2   5   6   19.50    2.60
  -2   5  -6   20.30    3.80
  -2   5  -6   16.50    3.80
  -3  -5  -6   19.20    2.80
  -3  -5  -6   20.50    2.60
   3  -5   6   16.10    4.00
   3  -5   6   18.70    2.70
  -3  -5  -6   17.60    2.50
   3   5   6   20.50    2.60
  -3   5  -6   17.30    3.60
   3   5   6   27.20    3.40
  -3   5  -6   22.00    3.20
  -4  -5  -6   10.20    2.00
  -4  -5  -6    8.60    2.20
   4  -5   6   13.20    2.40
  -4  -5  -6    7.90    2.00
   4   5   6   10.10    2.10
  -4   5  -6    8.30    2.50
  -4   5  -6   10.70    2.80
   4   5   6   12.70    1.90
   5  -5   6    2.00    1.70
  -5  -5  -6    0.20    1.60
  -5   5  -6    4.00    2.30
   5   5   6   -0.30    1.20
  -5   5  -6   -0.10    2.10
   5   5   6    3.10    1.60
  -6  -5  -6    5.70    1.50
   6  -5   6    6.60    1.70
   6   5   6    7.20    1.50
  -6   5  -6    4.60    1.80
   6   5   6    7.70    1.60
  -8  -6   6   29.10    2.50
  -8  -6   6   26.90    3.10
   8  -6  -6   35.10    2.90
  -8   6   6   30.00    2.60
  -7  -6   6    5.90    1.80
   7  -6  -6    9.30    2.20
  -7  -6   6    4.70    1.70
  -7  -6   6    6.80    2.20
  -7   6   6    6.40    1.90
   6  -6  -6   -1.30    1.90
  -6  -6   6    0.40    1.80
  -6  -6   6   -0.30    2.00
  -6  -6   6   -1.40    1.60
  -6  -6   6   -5.90    2.00
  -6   6   6    0.10    1.90
  -6   6   6   -0.60    1.90
  -5  -6   6   62.59    4.70
  -5  -6   6   53.09    4.50
  -5  -6   6   43.70    4.40
  -5  -6   6   59.69    5.00
   5  -6  -6   54.79    4.60
  -5  -6   6   52.69    6.00
  -5   6   6   52.59    4.60
  -5   6   6   55.49    3.80
  -4  -6   6    8.40    2.40
  -4  -6   6    6.90    2.50
  -4  -6   6    3.90    2.80
  -4  -6   6    6.70    2.30
   4  -6  -6    2.60    2.10
  -4  -6   6    8.40    2.70
  -4   6   6    6.60    2.60
  -4   6   6    2.10    1.80
   3  -6  -6   67.59    4.70
  -3  -6   6   67.69    5.20
  -3  -6   6   70.09    6.70
  -3  -6   6   67.09    5.10
  -3  -6   6   54.89    4.90
  -3   6   6   73.79    6.70
  -3   6   6   65.49    4.30
  -3   6   6   74.49    5.40
  -2  -6   6  440.26   16.10
  -2  -6   6  412.86   13.40
  -2  -6   6  407.56   13.30
  -2  -6   6  403.86   12.80
   2  -6  -6  415.36   12.60
   2  -6  -6  420.56   14.00
  -2   6   6  398.96   12.80
  -2   6   6  427.76   12.40
  -2   6   6  385.36   14.10
  -1  -6   6    9.30    2.90
   1  -6  -6   12.50    2.80
   1  -6  -6   15.20    2.40
  -1  -6   6   15.40    2.60
  -1  -6   6   10.40    3.60
  -1  -6   6   13.60    2.50
  -1   6   6   14.50    2.30
   1   6  -6   13.10    3.40
  -1   6   6   12.40    2.60
  -1   6   6    9.50    3.00
   0  -6  -6  233.08    7.80
   0  -6  -6  239.48    9.30
   0  -6   6  233.48    8.80
   0  -6   6  226.78   11.10
   0  -6   6  236.28    8.80
   0   6   6  231.08    7.80
   0   6   6  230.18    8.30
   0   6   6  213.78    9.10
   0   6  -6  228.98    8.50
   1  -6   6  191.28   10.00
   1  -6   6  213.18    8.20
   1  -6   6  220.48    8.10
  -1  -6  -6  203.38    8.80
  -1  -6  -6  211.68    7.10
  -1  -6  -6  217.08    8.40
   1   6   6  211.68    7.10
  -1   6  -6  213.18    8.10
   1   6   6  221.88    7.70
  -2  -6  -6   29.60    3.50
  -2  -6  -6   33.60    3.40
   2  -6   6   29.30    5.00
   2  -6   6   29.50    3.40
  -2  -6  -6   25.20    3.40
   2   6   6   32.20    3.60
  -2   6  -6   33.20    4.30
   2   6   6   29.90    2.80
  -2   6  -6   34.40    4.00
  -3  -6  -6   37.90    4.10
   3  -6   6   35.30    5.20
   3  -6   6   35.30    4.50
  -3  -6  -6   35.60    3.40
  -3   6  -6   36.00    5.00
  -3   6  -6   38.60    4.00
   3   6   6   36.30    2.80
   3   6   6   41.10    3.50
  -4  -6  -6    5.20    1.70
   4  -6   6    2.00    1.80
  -4  -6  -6    5.50    1.90
   4   6   6    5.00    1.80
  -4   6  -6    5.30    2.30
   4   6   6    5.60    1.40
  -4   6  -6    2.90    2.00
  -5  -6  -6   11.30    1.90
   5   6   6   12.00    1.60
   5   6   6   13.00    1.90
  -5   6  -6   15.30    2.40
  -5   6  -6   11.70    2.20
   6  -7  -6    5.70    1.70
  -6  -7   6    2.50    1.60
   6  -7  -6    4.30    1.90
  -6  -7   6    4.90    1.90
  -6  -7   6    2.90    1.80
  -6  -7   6    4.80    2.10
  -6   7   6    4.70    1.70
  -6   7   6    4.10    1.90
   5  -7  -6    4.90    2.20
  -5  -7   6   -1.00    2.70
   5  -7  -6    3.30    1.70
  -5  -7   6    4.80    1.90
  -5  -7   6    1.50    1.90
  -5  -7   6    4.50    1.90
  -5  -7   6    5.20    2.20
  -5   7   6    4.70    2.10
  -5   7   6    3.00    1.70
   4  -7  -6   15.10    2.70
   4  -7  -6   15.30    2.40
  -4  -7   6   11.20    3.00
  -4  -7   6   11.50    2.30
  -4  -7   6   11.90    2.40
  -4  -7   6   14.00    2.50
  -4   7   6   17.10    2.30
  -4   7   6   13.30    2.50
   3  -7  -6   10.90    2.10
  -3  -7   6    6.50    2.80
   3  -7  -6    5.90    2.40
  -3  -7   6    9.20    2.30
  -3  -7   6    7.30    2.10
  -3  -7   6    3.70    2.30
  -3   7   6    8.00    1.90
  -3   7   6    7.40    2.30
   2  -7  -6    5.50    1.80
  -2  -7   6    1.40    2.60
  -2  -7   6    6.20    2.00
  -2  -7   6    3.90    2.60
  -2  -7   6    0.50    1.80
   2  -7  -6    4.80    2.10
  -2   7   6    3.40    2.10
  -2   7   6    6.00    1.90
  -1  -7   6  212.68   10.30
   1  -7  -6  215.38    6.90
  -1  -7   6  217.78    8.20
  -1  -7   6  218.88    8.20
   1  -7  -6  222.88    8.50
  -1   7   6  209.78    7.70
  -1   7   6  216.38    7.30
   1   7  -6  215.48    8.50
   0  -7  -6  102.29    5.30
   0  -7   6   96.59    5.20
   0  -7   6   97.79    5.00
   0  -7   6  101.39    6.90
   0   7  -6   95.19    5.60
   0   7   6   99.19    4.40
   0   7   6   93.89    4.90
   1  -7   6   59.19    5.40
  -1  -7  -6   64.79    4.20
   1  -7   6   60.79    3.90
   1  -7   6   65.29    4.70
   1   7   6   65.79    3.50
   1   7   6   63.59    4.00
  -1   7  -6   60.59    4.50
  -2  -7  -6    8.60    1.80
   2  -7   6    6.70    2.70
   2  -7   6    3.90    2.30
   2   7   6    6.00    1.50
   2   7   6   11.10    2.20
  -2   7  -6    9.40    2.30
  -2   7  -6    6.90    4.10
   3  -7   6   22.00    3.50
  -3  -7  -6   22.60    2.90
  -3  -7  -6   23.40    2.60
  -3   7  -6   20.00    3.10
   3   7   6   30.70    2.40
  -3   7  -6   24.90    3.40
   3   7   6   17.20    2.40
  -4  -7  -6    4.90    1.30
  -4  -7  -6    5.40    2.00
  -4   7  -6    7.00    2.20
  -4   7  -6   11.40    2.10
   4   7   6    7.80    1.30
   5  -8  -6    2.80    1.50
  -5  -8   6    5.30    1.80
  -5  -8   6    4.10    1.70
  -5   8   6    3.40    1.40
   4  -8  -6   -0.20    1.40
  -4  -8   6   -1.40    2.00
  -4  -8   6    0.70    1.60
  -4  -8   6   -0.10    1.40
  -4   8   6    0.60    1.30
  -4   8   6   -0.40    1.50
  -3  -8   6   29.50    3.80
  -3  -8   6   31.30    2.90
   3  -8  -6   30.30    3.10
  -3  -8   6   25.60    3.10
  -3   8   6   34.00    3.20
  -3   8   6   33.70    2.60
  -2  -8   6    8.90    2.50
  -2  -8   6    8.10    1.70
   2  -8  -6   11.00    2.00
  -2  -8   6    8.40    1.80
  -2   8   6   12.00    1.80
  -2   8   6   12.10    2.00
  -1  -8   6  181.18    8.20
  -1  -8   6  174.88    6.50
  -1  -8   6  183.28    6.50
   1  -8  -6  183.08    6.80
  -1   8   6  173.98    6.10
  -1   8   6  184.48    6.00
   0  -8   6   89.49    5.50
   0  -8  -6   88.59    4.40
   0  -8   6   89.49    4.20
   0   8  -6   87.49    5.30
   0   8   6   92.89    3.80
   0   8   6   93.49    4.30
   1  -8   6   32.60    4.30
   1  -8   6   32.20    3.60
  -1  -8  -6   26.90    2.50
   1   8   6   25.10    2.50
   1   8   6   30.20    2.30
  -1   8  -6   34.30    3.70
  -2  -8  -6   10.10    1.50
   2  -8   6    8.20    2.90
  -2   8  -6   14.20    2.20
   2   8   6    9.20    1.40
 -10   0   7    9.20    2.10
 -10   0   7   12.90    2.10
  10   0  -7   14.80    2.40
  10   0  -7   13.70    2.30
   9   0  -7   27.90    3.60
  -9   0   7   16.40    2.50
   9   0  -7   33.00    4.10
  -9   0   7   25.20    3.10
  -8   0   7   42.20    4.90
  -8   0   7   35.20   11.30
   8   0  -7   50.49    5.10
   8   0  -7   35.10    3.80
   7   0  -7   11.30    3.10
   7   0  -7    6.60    2.10
   7   0  -7    7.40    3.10
  -7   0   7    3.20    7.40
  -7   0   7   10.10    2.90
   6   0  -7   13.60    2.80
   6   0  -7   15.80    2.50
   6   0  -7   15.90    3.40
  -6   0   7   22.60    3.60
  -6   0   7   27.80    7.20
  -6   0   7   28.00    4.20
  -5   0   7  130.99    7.50
   5   0  -7  124.99    5.70
  -5   0   7  131.79   10.90
   5   0  -7  132.29    6.30
   5   0  -7  123.89    7.00
  -5   0   7  127.59    7.40
  -4   0   7  601.64   21.40
   4   0  -7  580.14   16.00
   4   0  -7  577.04   16.60
  -4   0   7  570.94   16.50
   3   0  -7  127.29    5.40
  -3   0   7  131.79    5.60
   3   0  -7  129.09    5.60
  -2   0   7   30.80    2.90
   2   0  -7   30.30    3.20
   2   0  -7   27.90    2.70
   1   0  -7  140.59    5.70
  -1   0   7  138.19    5.50
   1   0  -7  132.89    5.60
   0   0  -7   31.00    3.10
   0   0   7   35.40    3.00
   0   0  -7   28.20    3.30
   1   0   7  445.96   12.20
  -1   0  -7  449.26   13.00
  -1   0  -7  456.05   13.50
   1   0   7  457.25   13.20
   2   0   7  550.94   15.80
  -2   0  -7  533.95   16.10
   2   0   7  533.95   14.60
   2   0   7  538.25   14.20
  -2   0  -7  526.35   15.90
  -2   0  -7  546.65   15.20
  -3   0  -7  131.89    7.70
   3   0   7  141.09    7.20
   3   0   7  139.19    5.90
   3   0   7  134.89    5.80
  -3   0  -7  148.49    7.20
  -3   0  -7  140.79    7.30
  -4   0  -7    3.80    3.30
  -4   0  -7    3.70    2.90
  -4   0  -7    4.60    2.80
   4   0   7    1.50    1.80
   4   0   7    1.10    3.20
  -5   0  -7   -0.20    2.30
  -5   0  -7    0.70    2.80
   5   0   7   -2.00    1.60
  -6   0  -7   -1.30    2.80
   6   0   7    0.20    1.60
  -6   0  -7   -3.00    1.90
  -6   0  -7    3.00    2.30
   7   0   7   20.40    2.80
  -7   0  -7   16.90    2.30
   7   0   7   15.30    2.50
 -10  -1   7   15.70    2.10
 -10   1   7   21.10    2.90
  10   1  -7   23.70    3.10
 -10   1   7   22.70    2.60
  10   1  -7   24.70    2.70
  -9  -1   7   30.30    3.50
   9  -1  -7   37.20    4.10
   9  -1  -7   35.40    4.00
  -9  -1   7   37.10    3.90
   9   1  -7   44.10    4.60
  -9   1   7   36.20    4.00
   9   1  -7   31.70    3.40
  -8  -1   7   79.99    5.80
   8  -1  -7   79.39    5.90
  -8  -1   7   87.39    5.70
  -8  -1   7   86.39    4.90
   8  -1  -7   88.19    5.30
  -8   1   7   92.29    5.80
   8   1  -7   91.59    6.30
   8   1  -7   89.49    5.10
   7  -1  -7   13.50    4.10
   7  -1  -7   10.40    3.00
   7  -1  -7    9.80    2.50
  -7  -1   7   14.10    3.20
  -7  -1   7   10.50    6.40
  -7  -1   7    8.30    2.90
   7   1  -7   11.90    2.40
   7   1  -7    8.80    3.60
  -7   1   7   13.00    9.90
   7   1  -7   11.00    3.50
  -7   1   7    7.70    3.10
  -6  -1   7   32.60    6.50
   6  -1  -7   28.60    4.00
   6  -1  -7   35.90    3.80
  -6  -1   7   30.80    3.70
  -6  -1   7   35.50    5.00
   6  -1  -7   30.60    4.20
   6   1  -7   38.40    4.30
   6   1  -7   42.90    5.80
  -6   1   7   40.40    5.70
  -6   1   7   44.40    4.50
   6   1  -7   36.10    3.50
  -6   1   7   27.70    5.50
  -6   1   7   54.09   10.50
  -5  -1   7  197.18   11.30
   5  -1  -7  187.78    7.20
  -5  -1   7  179.38    8.40
   5  -1  -7  181.38    8.10
   5  -1  -7  196.38    7.80
  -5  -1   7  196.48    8.10
   5   1  -7  185.48    7.70
  -5   1   7  186.28    8.60
  -5   1   7  191.38    9.00
   5   1  -7  172.38    8.70
  -5   1   7  169.68    7.70
  -5   1   7  190.18   13.60
   5   1  -7  183.78    7.00
   4  -1  -7  114.79    5.30
   4  -1  -7  115.39    5.50
   4   1  -7  114.59    5.10
  -4   1   7  112.59   10.60
  -4   1   7  117.59    6.10
   4   1  -7  106.99    5.40
   3  -1  -7   42.40    3.30
   3  -1  -7   35.80    3.40
  -3  -1   7   45.90    3.90
   3   1  -7   42.60    3.50
   3   1  -7   44.00    3.40
  -3   1   7   48.70    7.70
  -3   1   7   53.09    3.90
  -2  -1   7  799.52   20.40
   2  -1  -7  825.82   21.40
   2  -1  -7  787.12   20.80
   2   1  -7  827.62   21.30
   2   1  -7  784.82   20.80
  -2   1   7  792.82   21.30
   1  -1  -7  786.72   20.90
   1  -1  -7  763.52   20.20
  -1  -1   7  773.52   20.00
  -1   1   7  778.42   20.70
  -1   1   7  760.32   19.10
   1   1  -7  768.12   20.20
   1   1  -7  808.52   20.60
   0  -1   7   18.40    2.70
   0  -1  -7   19.70    2.70
   0  -1  -7   16.30    2.60
   0   1  -7   16.20    2.30
   0   1   7   16.10    1.80
   0   1  -7   18.50    2.60
   0   1   7   15.40    2.50
   1  -1   7  352.86   10.90
  -1  -1  -7  338.77   12.40
  -1  -1  -7  360.16   11.40
  -1  -1  -7  342.97   10.80
  -1   1  -7  330.87   10.70
   1   1   7  365.86   11.10
   1   1   7  349.77    9.70
  -1   1  -7  360.06   11.00
   1   1   7  340.87   10.10
   2  -1   7  260.57    8.40
  -2  -1  -7  254.37    9.50
   2  -1   7  255.47    9.40
  -2  -1  -7  274.87    9.80
   2   1   7  257.67    7.80
   2   1   7  256.87    8.30
  -2   1  -7  255.07    8.90
  -2   1  -7  248.28   11.00
  -2   1  -7  246.18    9.20
   2   1   7  261.27    9.10
  -3  -1  -7   56.79    5.30
   3  -1   7   51.09    5.50
   3  -1   7   55.39    4.10
  -3  -1  -7   59.89    5.60
  -3   1  -7   47.70    6.80
  -3   1  -7   39.50    5.20
   3   1   7   54.79    3.50
  -3   1  -7   56.49    4.90
   3   1   7   52.79    4.80
   3   1   7   60.09    4.10
   4  -1   7   48.40    4.00
   4  -1   7   41.20    5.40
  -4  -1  -7   37.70    4.30
  -4  -1  -7   51.79    6.00
  -4  -1  -7   47.80    4.90
   4   1   7   48.30    3.80
  -4   1  -7   47.50    5.20
  -4   1  -7   46.40    5.80
   4   1   7   36.20    5.50
  -4   1  -7   33.90    4.60
   4   1   7   51.39    3.60
  -4   1  -7   65.79    6.10
  -5  -1  -7    6.40    2.40
  -5  -1  -7   13.00    3.50
   5  -1   7    4.80    2.10
  -5   1  -7    1.50    2.80
   5   1   7    7.70    2.50
  -5   1  -7    8.90    2.80
   5   1   7    6.60    1.90
  -6  -1  -7   27.40    3.70
  -6  -1  -7   31.70    3.70
   6  -1   7   32.80    3.70
  -6   1  -7   28.40    3.50
   6   1   7   29.60    3.20
  -6   1  -7   29.60    4.00
  -6   1  -7   29.00    3.50
   7  -1   7    2.00    2.20
   7  -1   7    4.20    2.00
  -7  -1  -7    3.50    1.60
  -7  -1  -7    0.90    2.00
  -7   1  -7    3.80    2.20
   7   1   7    4.80    1.50
 -10  -2   7    7.50    1.70
  10   2  -7    9.80    1.90
 -10   2   7    7.30    1.50
 -10   2   7    2.40    1.60
  -9  -2   7   12.50    2.40
  -9  -2   7   14.20    2.60
  -9  -2   7    9.10    2.10
   9  -2  -7   16.60    4.30
   9  -2  -7   14.90    2.60
   9   2  -7   17.70    3.20
   9   2  -7   19.70    3.00
  -9   2   7   17.60    2.60
   8  -2  -7   93.39    5.80
  -8  -2   7  104.29    6.10
   8  -2  -7   99.79    7.90
  -8  -2   7  101.39    5.50
   8  -2  -7  109.69    6.10
  -8  -2   7   99.99    5.60
   8   2  -7  105.29    7.10
  -8   2   7  100.89    6.00
   8   2  -7  112.09    5.50
   7  -2  -7   67.79    7.50
   7  -2  -7   77.79    5.40
   7  -2  -7   81.99    7.90
  -7  -2   7   83.19    5.10
  -7  -2   7   84.69    5.90
  -7  -2   7   75.29    5.50
   7  -2  -7   73.19    5.70
   7   2  -7   82.39    4.80
  -7   2   7  100.49   16.80
   7   2  -7   72.49    6.60
  -7   2   7   77.69    5.60
   7   2  -7   75.89    7.00
  -6  -2   7  245.08    8.80
  -6  -2   7  222.78   10.50
   6  -2  -7  221.88    9.60
   6  -2  -7  226.88   11.00
   6  -2  -7  234.98    8.60
  -6  -2   7  238.28    9.70
   6  -2  -7  230.98    9.40
  -6  -2   7  233.18    9.10
  -6   2   7  210.58   10.90
   6   2  -7  228.68    8.20
  -6   2   7  217.68   20.70
  -6   2   7  240.08    8.80
   6   2  -7  219.18    9.50
   6   2  -7  230.38   10.50
  -5  -2   7  275.67   10.00
   5  -2  -7  261.27    9.90
   5  -2  -7  272.47    9.40
  -5  -2   7  270.87    9.60
   5  -2  -7  274.17   10.00
  -5  -2   7  263.87   10.90
   5  -2  -7  274.17   11.40
  -5  -2   7  275.37   10.40
   5   2  -7  278.57   10.00
  -5   2   7  288.67    9.80
  -5   2   7  293.67   18.80
  -5   2   7  267.97   11.00
   5   2  -7  279.47   11.50
   5   2  -7  256.67    8.90
   4  -2  -7  331.17   10.30
   4  -2  -7  337.47   10.80
  -4  -2   7  319.07   11.30
  -4  -2   7  335.47   12.00
  -4  -2   7  328.67   10.90
   4  -2  -7  296.07   12.00
  -4  -2   7  344.27   10.70
  -4   2   7  309.67   18.10
   4   2  -7  327.37   10.80
  -4   2   7  326.87   10.60
  -4   2   7  320.37   11.50
  -4   2   7  305.07    9.30
   4   2  -7  319.77   10.00
  -3  -2   7  149.69    6.90
   3  -2  -7  155.58    6.40
   3  -2  -7  144.99    6.20
  -3  -2   7  155.78    7.00
  -3   2   7  154.28    7.70
  -3   2   7  162.28    6.90
   3   2  -7  145.39    6.00
   3   2  -7  149.49    6.20
  -3   2   7  145.49    5.40
  -3   2   7  144.79   12.30
   2  -2  -7  562.64   15.50
   2  -2  -7  594.94   16.30
   2   2  -7  579.04   15.90
  -2   2   7  572.64   16.50
  -2   2   7  561.74   14.70
   2   2  -7  558.14   15.60
   1  -2  -7  362.36   11.20
   1  -2  -7  334.07   10.60
   1   2  -7  366.56   10.80
   1   2  -7  347.57   10.60
  -1   2   7  342.27    9.60
  -1   2   7  354.56   11.20
   0  -2  -7  176.28    7.20
   0  -2  -7  175.18    9.60
   0   2   7  187.58    7.20
   0   2   7  180.68    5.90
   0   2  -7  176.38    6.70
   0   2  -7  175.58    6.70
   1  -2   7   78.39    7.50
  -1  -2  -7   80.29    5.00
  -1  -2  -7   69.99    5.40
   1  -2   7   81.09    5.50
   1   2   7   74.59    3.60
  -1   2  -7   84.69    5.10
   1   2   7   74.79    4.10
   1   2   7   79.19    4.60
  -1   2  -7   77.09    4.70
   2  -2   7    3.00    3.10
  -2  -2  -7    5.70    2.30
   2  -2   7    6.80    3.30
  -2  -2  -7    7.10    3.40
  -2  -2  -7    1.50    2.30
   2   2   7    3.60    1.80
  -2   2  -7    3.60    2.90
   2   2   7    0.40    1.30
  -2   2  -7    3.60    2.10
   2   2   7    2.90    1.80
  -3  -2  -7  321.87   11.10
  -3  -2  -7  329.87   12.50
  -3  -2  -7  319.07   11.70
   3  -2   7  327.37   10.50
  -3   2  -7  322.57   13.20
  -3   2  -7  325.47   11.90
   3   2   7  319.87   11.40
   3   2   7  335.57   10.20
   3   2   7  337.67    9.70
  -3   2  -7  335.87   11.10
  -4  -2  -7  187.08    9.80
   4  -2   7  184.28    7.40
  -4  -2  -7  159.58    8.90
  -4  -2  -7  184.28    7.80
  -4   2  -7  181.08    7.80
  -4   2  -7  189.68    8.60
   4   2   7  179.08    8.90
   4   2   7  185.88    6.40
  -4   2  -7  173.88    9.30
   4   2   7  183.98    6.90
  -4   2  -7  160.28   15.70
  -5  -2  -7   11.20    2.50
   5  -2   7   11.10    2.70
   5   2   7    9.70    2.00
  -5   2  -7   10.60    2.70
   5   2   7   11.50    2.20
  -5   2  -7   15.30    3.70
   6  -2   7    2.70    3.00
  -6  -2  -7    4.50    1.80
  -6  -2  -7    6.50    2.10
   6   2   7    8.00    1.80
   6   2   7   12.00    2.70
  -6   2  -7    6.90    2.30
  -6   2  -7    8.00    3.30
  -9  -3   7   -1.70    1.80
  -9  -3   7    1.80    2.40
  -9  -3   7    0.50    1.60
   9  -3  -7    1.20    2.70
   9   3  -7   -2.00    1.70
  -9   3   7   -1.60    2.00
   8  -3  -7   25.30    3.90
  -8  -3   7   35.50    3.90
  -8  -3   7   31.20    3.70
  -8  -3   7   40.00    4.20
   8   3  -7   37.30    3.60
   8   3  -7   36.00    4.80
  -8   3   7   30.50    3.50
  -8   3   7   28.50    4.00
   7  -3  -7   17.90    3.80
  -7  -3   7   10.30    2.80
  -7  -3   7   13.30    2.70
  -7  -3   7   10.40    2.60
  -7   3   7   11.20    2.70
   7   3  -7   12.40    2.60
  -6  -3   7  470.95   14.50
   6  -3  -7  480.15   15.80
  -6  -3   7  470.25   16.00
   6  -3  -7  445.36   15.30
  -6  -3   7  496.75   15.50
  -6  -3   7  479.65   14.80
   6  -3  -7  451.75   14.20
  -6  -3   7  461.05   14.80
   6   3  -7  461.55   13.70
  -6   3   7  448.76   37.50
  -6   3   7  453.45   17.00
   6   3  -7  460.75   15.50
  -6   3   7  500.25   14.50
  -5  -3   7  252.47    9.70
  -5  -3   7  227.98    9.00
   5  -3  -7  229.98    9.30
   5  -3  -7  227.28    9.90
  -5  -3   7  229.88    9.20
  -5  -3   7  236.38   10.50
  -5  -3   7  221.28    9.00
   5  -3  -7  232.68    9.00
  -5   3   7  217.88    8.70
  -5   3   7  207.98   10.20
   5   3  -7  228.78    9.20
  -5   3   7  229.88   24.40
   5   3  -7  237.48    8.20
  -5   3   7  228.58    7.60
   4  -3  -7   29.40    4.20
  -4  -3   7   34.60    4.20
   4  -3  -7   25.60    3.80
   4  -3  -7   31.20    4.00
  -4  -3   7   34.00    4.30
  -4  -3   7   32.00    4.40
  -4  -3   7   32.60    3.80
  -4  -3   7   31.30    3.80
  -4   3   7   26.80   14.70
   4   3  -7   29.10    3.90
  -4   3   7   30.80    4.50
   4   3  -7   25.70    3.30
  -4   3   7   30.30    3.10
  -4   3   7   29.30    3.40
  -3  -3   7  481.35   14.10
  -3  -3   7  458.85   15.90
  -3  -3   7  464.95   14.00
  -3  -3   7  466.95   14.60
   3  -3  -7  460.35   14.50
   3  -3  -7  478.15   14.10
  -3   3   7  473.35   13.90
  -3   3   7  476.15   14.90
  -3   3   7  463.15   12.70
  -3   3   7  434.46   25.10
   3   3  -7  454.25   13.80
   3   3  -7  441.96   13.20
  -2  -3   7  725.73   20.20
  -2  -3   7  750.02   20.20
  -2  -3   7  762.02   22.20
   2  -3  -7  725.33   20.40
   2  -3  -7  753.42   20.40
  -2  -3   7  732.43   20.60
   2   3  -7  710.33   19.70
  -2   3   7  744.43   18.90
  -2   3   7  745.33   20.80
   2   3  -7  722.63   19.50
  -2   3   7  734.43   19.80
  -1  -3   7   23.90    4.00
   1  -3  -7   32.10    4.60
   1  -3  -7   36.20    3.60
  -1  -3   7   28.00    3.40
  -1  -3   7   21.70    2.70
  -1  -3   7   26.80    3.30
   1   3  -7   26.80    3.80
  -1   3   7   23.50    3.20
  -1   3   7   24.00    2.90
   1   3  -7   25.20    3.60
  -1   3   7   26.40    2.50
   0  -3   7  229.58    9.00
   0  -3  -7  233.28    8.70
   0  -3  -7  236.28    9.00
   0  -3   7  243.88   10.80
   0  -3   7  226.78    8.80
   0   3   7  229.48    8.10
   0   3  -7  242.18    8.50
   0   3   7  238.88    8.80
   0   3   7  240.28    7.30
   0   3  -7  241.58    8.40
  -1  -3  -7    8.40    2.60
   1  -3   7    3.70    3.00
   1  -3   7    7.50    3.30
   1  -3   7    8.20    2.30
  -1  -3  -7   11.80    3.30
  -1  -3  -7    4.80    2.50
   1   3   7    8.60    2.20
   1   3   7    8.00    2.10
   1   3   7    6.20    1.50
  -1   3  -7    5.70    2.20
   2  -3   7   16.30    4.50
  -2  -3  -7   18.30    5.00
   2  -3   7   27.40    3.80
  -2  -3  -7   26.50    3.10
  -2  -3  -7   22.40    3.40
   2   3   7   25.30    3.60
  -2   3  -7   24.60    3.70
  -2   3  -7   24.00    3.90
   2   3   7   22.90    2.50
   2   3   7   23.30    2.70
  -3  -3  -7    8.90    3.20
  -3  -3  -7   11.40    2.50
  -3   3  -7   14.00    3.50
  -3   3  -7   11.20    2.50
   3   3   7   18.50    3.10
   3   3   7   13.10    1.90
   3   3   7   12.80    2.20
  -4  -3  -7  139.89    6.50
  -4   3  -7  142.89    6.80
   4   3   7  129.79    5.80
  -4   3  -7  146.49    7.40
   4   3   7  140.29    5.40
  -4   3  -7  121.69   15.00
  -5  -3  -7   33.00    3.80
  -5  -3  -7   31.90    3.40
  -5   3  -7   22.80    3.60
  -5   3  -7   30.20    5.40
   5   3   7   32.00    3.00
   5   3   7   37.80    3.20
  -5   3  -7   31.50    4.20
  -6  -3  -7   36.30    3.20
  -6  -3  -7   32.20    3.30
   6  -3   7   29.70    3.20
  -6   3  -7   44.60    4.90
   6   3   7   30.70    3.30
   6   3   7   33.60    2.80
  -6   3  -7   31.10    3.60
  -9  -4   7    0.10    1.50
   9  -4  -7    2.00    2.00
  -9  -4   7    2.30    1.60
  -9   4   7    2.30    2.20
   9   4  -7    2.70    1.80
  -8  -4   7    9.00    2.10
  -8  -4   7    9.20    2.30
   8  -4  -7    6.50    2.50
  -8  -4   7    5.40    2.00
  -8   4   7    5.90    2.00
  -8   4   7    7.00    2.90
   8   4  -7    9.80    2.30
  -7  -4   7   20.80    2.80
  -7  -4   7   13.20    2.90
   7  -4  -7   14.60    3.20
  -7  -4   7   15.30    2.60
   7   4  -7   16.10    2.70
  -7   4   7   12.10    2.60
  -6  -4   7  120.69    8.20
  -6  -4   7  123.39    6.40
  -6  -4   7  129.99    7.00
   6  -4  -7  121.69    7.20
  -6  -4   7  124.79    6.50
  -6  -4   7  127.49    6.60
  -6   4   7  127.49    6.40
   6   4  -7  137.49    9.70
   6   4  -7  116.19    6.00
  -6   4   7  125.09   11.30
  -5  -4   7  965.90   25.90
   5  -4  -7  962.60   26.40
   5  -4  -7  911.51   26.30
  -5  -4   7  971.00   25.80
  -5  -4   7  975.10   26.60
  -5  -4   7 1007.20   27.80
  -5  -4   7  986.40   26.10
  -5   4   7  938.61   25.50
  -5   4   7  957.10   24.10
   5   4  -7  937.71   24.60
  -5   4   7  923.81   27.80
   5   4  -7  890.21   26.10
   4  -4  -7 1617.64   41.50
  -4  -4   7 1680.03   41.60
  -4  -4   7 1566.54   41.10
  -4  -4   7 1693.63   41.60
  -4  -4   7 1672.23   43.60
  -4  -4   7 1711.13   42.20
   4  -4  -7 1640.24   41.70
  -4   4   7 1624.04   43.10
  -4   4   7 1637.04   41.20
   4   4  -7 1638.84   41.60
  -4   4   7 1646.44   40.00
   4   4  -7 1557.14   40.10
  -3  -4   7  178.78    9.60
  -3  -4   7  176.88    7.60
   3  -4  -7  175.38    7.80
   3  -4  -7  166.58    7.70
  -3  -4   7  181.58    8.10
  -3  -4   7  179.18    7.70
  -3   4   7  178.08    7.50
  -3   4   7  171.98    6.50
  -3   4   7  182.98    8.40
   3   4  -7  167.58    7.90
   3   4  -7  164.68    7.30
  -2  -4   7   74.09    6.90
   2  -4  -7   72.39    5.10
  -2  -4   7   56.09    5.30
   2  -4  -7   60.39    5.00
  -2  -4   7   66.39    5.00
  -2  -4   7   65.89    5.10
   2  -4  -7   60.59    6.90
  -2   4   7   60.39    4.80
  -2   4   7   65.09    5.00
  -2   4   7   66.39    3.80
   2   4  -7   64.99    5.00
   1  -4  -7   57.59    4.80
  -1  -4   7   60.09    5.00
  -1  -4   7   59.29    6.40
   1  -4  -7   59.09    5.30
  -1  -4   7   51.19    4.60
  -1  -4   7   53.39    4.90
   1  -4  -7   58.09    4.90
  -1   4   7   58.59    4.60
  -1   4   7   59.29    4.60
   1   4  -7   62.99    4.60
   0  -4   7   58.79    6.60
   0  -4  -7   78.09    5.00
   0  -4  -7   65.79    5.30
   0  -4   7   70.39    5.40
   0  -4   7   80.19    5.10
   0  -4  -7   81.69    5.90
   0  -4  -7   82.49    6.10
   0   4   7   74.59    3.70
   0   4   7   66.29    4.90
   0   4  -7   71.29    4.60
   0   4   7   76.99    4.60
   1  -4   7   73.19    4.90
  -1  -4  -7   61.29    5.70
   1  -4   7   68.49    6.80
  -1  -4  -7   65.89    5.40
   1  -4   7   66.79    5.40
  -1  -4  -7   60.89    4.60
  -1  -4  -7   68.49    5.40
  -1   4  -7   58.79    6.50
   1   4   7   63.79    4.80
  -1   4  -7   65.49    4.50
   1   4   7   64.89    3.60
   1   4   7   63.49    4.30
   2  -4   7  114.39    5.90
   2  -4   7  107.49    5.90
   2  -4   7  115.39    8.30
  -2  -4  -7  114.69    6.10
  -2  -4  -7  107.49    7.20
  -2  -4  -7  116.89    5.70
  -2   4  -7  123.49    7.30
   2   4   7  116.39    4.80
   2   4   7  121.39    6.50
  -2   4  -7  120.29    6.10
   2   4   7  121.19    5.40
  -3  -4  -7   13.80    2.70
  -3  -4  -7   29.70    3.70
  -3   4  -7   21.40    3.20
   3   4   7   26.90    3.30
   3   4   7   24.50    2.70
  -3   4  -7   25.60    3.80
  -4  -4  -7    4.90    2.10
  -4  -4  -7    4.90    1.90
  -4   4  -7    7.90    2.80
   4   4   7    6.20    1.60
  -4   4  -7    7.90    2.60
   4   4   7    5.00    1.80
  -5  -4  -7   24.60    3.20
  -5  -4  -7   25.10    3.00
   5   4   7   26.50    2.60
  -5   4  -7   21.00    3.10
  -5   4  -7   24.00    3.10
   5   4   7   30.40    2.90
   6  -4   7    4.60    1.50
  -6  -4  -7    2.90    1.40
   6   4   7    3.90    1.70
  -6   4  -7    4.30    1.70
   6   4   7    4.50    1.40
  -8  -5   7    8.40    2.80
  -8  -5   7    6.40    1.70
   8  -5  -7    8.60    2.10
  -8  -5   7    3.10    1.80
  -8   5   7    8.10    1.70
   8   5  -7   14.60    2.60
  -7  -5   7   38.20    4.10
  -7  -5   7   24.60    3.40
  -7  -5   7   33.10    3.70
   7  -5  -7   32.60    4.00
  -7   5   7   36.00    3.60
   7   5  -7   38.70    4.50
   6  -5  -7   18.00    3.10
  -6  -5   7   13.50    2.50
  -6  -5   7   17.90    2.90
  -6  -5   7   14.70    4.10
  -6  -5   7   12.00    2.60
  -6  -5   7   20.30    3.00
  -6   5   7   18.40    2.60
   6   5  -7   19.90    3.60
  -6   5   7   13.30    2.60
   5  -5  -7  111.79    6.40
  -5  -5   7  104.09    7.40
  -5  -5   7  114.29    6.30
  -5  -5   7  114.69    6.50
  -5  -5   7  109.19    6.30
  -5  -5   7  116.79    6.30
  -5   5   7  108.49    6.00
  -5   5   7  112.29    5.20
  -4  -5   7   60.39    4.80
   4  -5  -7   56.99    4.90
  -4  -5   7   57.19    5.00
  -4  -5   7   50.89    6.00
  -4  -5   7   60.79    5.20
  -4  -5   7   58.49    6.40
  -4   5   7   54.59    3.90
  -4   5   7   51.09    4.90
  -4   5   7   57.59    6.50
   3  -5  -7  909.51   24.70
  -3  -5   7  905.81   24.70
  -3  -5   7  922.01   27.60
  -3  -5   7  938.41   25.20
  -3  -5   7  913.41   25.30
  -3   5   7  894.21   26.20
  -3   5   7  899.11   24.50
  -3   5   7  921.41   23.70
  -2  -5   7  910.11   24.10
   2  -5  -7  878.11   23.50
  -2  -5   7  891.41   24.20
   2  -5  -7  833.82   24.20
  -2  -5   7  858.51   23.50
  -2  -5   7  893.61   26.70
  -2   5   7  850.31   24.80
   2   5  -7  855.71   22.80
  -2   5   7  848.92   23.30
  -2   5   7  890.91   22.60
   1  -5  -7   26.20    4.50
   1  -5  -7   34.20    4.70
  -1  -5   7   26.10    3.30
  -1  -5   7   40.90    4.40
  -1  -5   7   26.30    3.10
   1  -5  -7   27.60    3.90
  -1  -5   7   29.70    4.60
  -1   5   7   31.50    4.60
   1   5  -7   30.00    3.50
  -1   5   7   29.20    3.80
  -1   5   7   31.20    3.00
   0  -5  -7  257.37    8.80
   0  -5   7  258.77    9.40
   0  -5  -7  213.78   10.80
   0  -5   7  255.57   11.50
   0  -5   7  267.57    9.60
   0  -5  -7  256.07    9.80
   0   5   7  245.08    8.60
   0   5  -7  245.58    8.90
   0   5   7  246.48    9.70
  -1  -5  -7    9.30    2.40
   1  -5   7   12.30    3.60
  -1  -5  -7   11.40    2.30
  -1  -5  -7   13.00    4.40
   1  -5   7   10.80    2.30
   1  -5   7   16.20    2.50
   1   5   7    8.20    2.90
  -1   5  -7    8.90    2.50
   1   5   7   11.00    1.90
  -1   5  -7   10.60    3.90
  -1   5  -7   12.20    4.00
   1   5   7    9.60    2.10
   2  -5   7   20.10    2.70
  -2  -5  -7   25.90    3.30
  -2  -5  -7   22.60    3.10
   2  -5   7   26.10    4.20
  -2  -5  -7   25.20    3.60
  -2   5  -7   29.90    3.90
   2   5   7   28.30    3.30
  -2   5  -7   28.70    4.00
   2   5   7   23.30    2.70
  -3  -5  -7   39.80    3.90
   3  -5   7   35.40    3.90
   3  -5   7   35.90    4.80
  -3  -5  -7   31.60    3.50
  -3  -5  -7   37.70    3.60
   3   5   7   41.80    3.00
  -3   5  -7   38.60    4.30
   3   5   7   29.20    3.20
  -3   5  -7   41.90    4.90
  -4  -5  -7   12.80    1.90
  -4  -5  -7   15.80    2.30
   4  -5   7   20.10    2.90
  -4   5  -7   12.70    2.70
  -4   5  -7   15.10    2.60
   4   5   7   14.90    2.10
   4   5   7   15.90    2.30
   5  -5   7    8.90    1.70
  -5  -5  -7    4.10    1.60
  -5   5  -7    6.50    1.90
   5   5   7    6.50    1.40
   5   5   7    6.30    1.50
  -5   5  -7    7.30    2.60
  -7  -6   7    3.50    1.50
  -7  -6   7    1.30    2.00
   7  -6  -7    1.70    1.70
  -7  -6   7    3.90    1.80
  -7   6   7   -0.10    1.40
  -6  -6   7   31.40    3.80
   6  -6  -7   29.90    3.60
  -6  -6   7   34.40    3.50
  -6  -6   7   33.80    3.60
  -6   6   7   28.50    3.40
   5  -6  -7   40.60    4.00
  -5  -6   7   38.90    4.00
  -5  -6   7   40.60    4.60
  -5  -6   7   46.50    4.40
  -5  -6   7   39.40    5.30
  -5  -6   7   51.89    4.20
  -5   6   7   50.79    4.20
  -5   6   7   42.90    3.40
  -4  -6   7   -0.40    1.80
   4  -6  -7    2.40    2.00
  -4  -6   7    5.20    2.90
  -4  -6   7    2.30    2.00
  -4  -6   7    0.60    1.80
  -4   6   7   -2.20    2.00
  -4   6   7   -1.30    1.60
  -3  -6   7  111.99    7.70
  -3  -6   7  109.99    6.00
   3  -6  -7  111.09    5.60
  -3  -6   7  102.39    5.70
  -3  -6   7  112.19    6.10
  -3   6   7  112.29    5.20
  -3   6   7  109.99    5.80
   2  -6  -7   18.40    3.10
  -2  -6   7   22.50    3.10
  -2  -6   7   13.30    2.60
  -2  -6   7    9.90    2.60
   2  -6  -7   19.90    2.60
  -2  -6   7   17.90    3.70
  -2   6   7   17.60    2.70
   2   6  -7   12.10    3.70
  -2   6   7   19.80    2.80
  -1  -6   7  315.07   13.10
   1  -6  -7  297.37    9.70
   1  -6  -7  305.87   11.00
  -1  -6   7  306.57   10.60
  -1  -6   7  304.87   10.60
  -1   6   7  298.17    9.90
   1   6  -7  304.97   10.20
   0  -6   7   26.80    3.50
   0  -6   7   33.80    5.30
   0  -6  -7   25.60    3.30
   0  -6   7   26.80    3.50
   0  -6  -7   26.50    3.70
   0   6   7   29.60    3.40
   0   6   7   35.80    2.90
   0   6  -7   30.30    4.00
   1  -6   7    6.00    2.00
  -1  -6  -7    5.20    1.90
  -1  -6  -7    5.70    1.90
  -1  -6  -7    9.00    3.30
   1  -6   7    4.80    1.90
   1  -6   7    3.90    2.70
  -1   6  -7   11.40    4.20
   1   6   7    3.20    1.80
   1   6   7    5.40    1.60
  -1   6  -7    9.00    2.60
  -2  -6  -7   40.10    4.50
   2  -6   7   44.40    5.10
   2  -6   7   43.10    3.60
  -2  -6  -7   35.90    3.40
  -2  -6  -7   44.60    3.30
   2   6   7   41.70    2.90
  -2   6  -7   42.90    4.10
  -2   6  -7   51.99    6.00
   2   6   7   40.80    3.40
   3  -6   7   35.50    5.40
  -3  -6  -7   44.70    4.00
  -3  -6  -7   39.00    3.20
   3   6   7   43.80    3.30
  -3   6  -7   41.80    4.60
   3   6   7   46.50    2.90
  -3   6  -7   50.79    4.00
  -4  -6  -7    2.80    2.00
  -4  -6  -7    0.40    1.60
   4   6   7    2.40    1.20
  -4   6  -7    4.40    2.00
   4   6   7    3.10    1.50
  -4   6  -7    0.50    1.90
  -6  -7   7   14.70    1.80
  -6  -7   7   10.50    1.90
   6  -7  -7   18.80    2.50
  -6  -7   7   15.10    2.10
   6  -7  -7   11.60    2.00
  -6   7   7   16.00    2.10
  -5  -7   7    1.90    2.40
   5  -7  -7    3.10    1.80
  -5  -7   7    0.90    1.60
  -5  -7   7    3.00    1.70
   5  -7  -7    6.20    1.70
  -5  -7   7    6.30    1.80
  -5   7   7    3.20    1.60
  -4  -7   7   16.00    2.30
  -4  -7   7   13.20    2.20
  -4  -7   7   12.20    2.70
  -4  -7   7   16.70    2.50
   4  -7  -7   15.60    2.10
   4  -7  -7   16.10    2.60
  -4   7   7   12.70    2.30
  -4   7   7   18.70    2.50
  -3  -7   7   38.40    3.90
   3  -7  -7   42.60    4.00
  -3  -7   7   41.40    3.70
  -3  -7   7   38.70    3.70
  -3  -7   7   38.80    4.80
   3  -7  -7   42.90    3.40
  -3   7   7   38.30    3.70
  -3   7   7   44.30    3.20
  -2  -7   7   13.80    2.30
  -2  -7   7   16.90    2.40
  -2  -7   7   17.70    3.30
   2  -7  -7   16.60    2.50
   2  -7  -7   22.50    2.80
  -2   7   7   18.00    2.40
  -1  -7   7   83.99    4.70
  -1  -7   7   80.49    4.60
   1  -7  -7   83.39    3.90
  -1  -7   7   79.89    6.20
   1  -7  -7   77.09    4.80
  -1   7   7   79.79    3.90
  -1   7   7   81.29    4.30
   1   7  -7   80.29    5.50
   0  -7   7   17.30    2.30
   0  -7   7   13.00    2.80
   0  -7  -7   18.80    2.80
   0  -7   7   10.80    2.00
   0   7  -7   13.70    2.90
   0   7   7   17.80    2.40
   0   7   7   16.00    2.20
   1  -7   7   76.99    5.30
   1  -7   7   74.29    4.00
  -1  -7  -7   68.99    4.00
  -1   7  -7   79.29    4.70
   1   7   7   81.39    3.50
   1   7   7   76.29    3.80
  -2  -7  -7   15.80    2.30
   2  -7   7   18.10    3.00
   2  -7   7   15.50    2.60
   2   7   7   21.80    2.80
  -2   7  -7   16.80    2.40
   2   7   7   21.00    2.20
  -2   7  -7    9.60    3.90
  -3  -7  -7    2.60    1.30
   3   7   7    3.50    1.70
   3   7   7    5.40    1.30
  -3   7  -7    5.90    1.90
  -3   7  -7    4.90    2.60
  -4  -8   7   18.70    3.00
  -4  -8   7   22.00    2.30
   4  -8  -7   17.40    2.40
  -4  -8   7   18.60    2.50
  -4   8   7   28.70    2.50
  -4   8   7   18.30    2.30
  -3  -8   7   23.40    2.50
   3  -8  -7   21.80    2.40
  -3  -8   7   18.70    3.10
  -3  -8   7   24.10    2.70
  -3   8   7   21.80    2.60
  -3   8   7   22.90    2.30
  -2  -8   7    0.70    1.30
   2  -8  -7    1.20    1.30
  -2  -8   7    1.90    1.80
  -2  -8   7   -2.00    1.10
  -2   8   7   -1.10    1.20
  -2   8   7    3.00    1.40
  -1  -8   7   16.00    2.60
   1  -8  -7   15.20    2.30
  -1  -8   7   22.20    2.40
  -1  -8   7   15.70    2.10
  -1   8   7   17.50    2.50
  -1   8   7   20.50    2.10
   0  -8   7   47.90    3.80
   0  -8  -7   46.00    2.90
   0  -8   7   47.10    3.30
   0   8   7   43.10    2.90
   0   8   7   49.80    2.60
   0   8  -7   37.80    4.10
   1  -8   7   14.90    2.80
  -1  -8  -7   18.40    2.00
   1  -8   7   16.90    2.90
   1   8   7   19.40    2.10
  -1   8  -7   22.50    3.30
 -10   0   8    6.10    1.70
 -10   0   8    5.00    1.70
  10   0  -8    6.80    2.30
   9   0  -8   28.10    4.00
   9   0  -8   28.60    3.50
  -9   0   8   21.80    2.90
  -9   0   8   19.90    2.80
   8   0  -8   18.50    3.40
  -8   0   8   17.80    3.00
   8   0  -8   25.00    3.50
   7   0  -8    1.70    1.90
  -7   0   8   -3.60    2.30
  -7   0   8   -0.40    3.20
   7   0  -8    0.80    2.60
   7   0  -8    3.30    3.90
  -7   0   8   -8.40    7.70
   6   0  -8    1.40    2.70
   6   0  -8    3.60    2.00
  -6   0   8    1.70    7.00
  -6   0   8    5.60    3.10
  -6   0   8    6.90    2.90
   6   0  -8   -0.30    2.80
   5   0  -8    0.20    2.00
   5   0  -8    3.00    1.80
  -5   0   8   -0.20    3.20
  -5   0   8    0.10    6.00
  -5   0   8    4.50    2.80
  -4   0   8  395.16   14.70
  -4   0   8  379.26   12.50
  -4   0   8  376.86   12.20
   4   0  -8  392.86   12.40
   4   0  -8  376.96   11.70
   3   0  -8  113.49    5.60
   3   0  -8  111.89    5.30
  -3   0   8  112.89    5.80
   2   0  -8  800.02   21.20
   2   0  -8  809.52   22.00
  -2   0   8  810.42   21.50
  -1   0   8  128.09    5.60
   1   0  -8  120.99    5.60
   1   0  -8  133.99    6.00
   0   0   8 2280.67   55.29
   0   0  -8 2267.67   54.99
   0   0  -8 2301.17   55.89
   0   0   8 2270.37   54.09
   1   0   8   14.20    2.30
  -1   0  -8   13.00    3.10
  -1   0  -8   15.50    3.70
   1   0   8   15.70    2.80
  -1   0  -8   17.10    2.70
  -2   0  -8   31.50    4.00
   2   0   8   27.30    4.60
   2   0   8   35.90    3.70
  -2   0  -8   34.70    4.70
  -2   0  -8   32.30    4.70
  -3   0  -8    8.30    3.10
  -3   0  -8    6.60    3.10
   3   0   8    5.30    3.60
   3   0   8    4.90    2.00
  -4   0  -8    8.80    3.00
  -4   0  -8    6.90    2.90
   4   0   8   11.60    2.20
  -5   0  -8    3.30    2.40
   5   0   8    0.10    1.70
  -5   0  -8   -0.90    2.50
  -6   0  -8   -0.60    2.00
   6   0   8    0.60    1.60
  -6   0  -8    2.60    2.10
 -10  -1   8    6.10    1.90
 -10  -1   8    5.70    1.70
 -10   1   8    5.80    1.70
 -10   1   8    4.60    1.50
  10   1  -8   11.10    2.00
  -9  -1   8    2.50    1.80
   9  -1  -8    8.20    2.40
  -9  -1   8    3.80    1.70
   9   1  -8    3.80    2.00
  -9   1   8    5.20    2.10
   8  -1  -8  213.48    7.90
  -8  -1   8  174.58    7.50
  -8  -1   8  185.48    7.40
   8  -1  -8  196.68    8.30
  -8  -1   8  195.78    8.40
  -8   1   8  199.78    8.20
   8   1  -8  204.28    7.80
   8   1  -8  193.08    8.40
  -7  -1   8   49.40    5.00
  -7  -1   8   62.89    5.30
   7  -1  -8   52.09    5.20
   7  -1  -8   46.10    6.70
  -7  -1   8   54.49    4.30
  -7  -1   8   55.19    7.00
   7  -1  -8   58.29    4.60
   7   1  -8   56.99    4.30
   7   1  -8   64.19    5.80
  -7   1   8   59.39    5.40
  -7   1   8   37.50   11.50
   7   1  -8   60.59    6.40
  -6  -1   8   68.29    5.80
   6  -1  -8   70.99    5.60
   6  -1  -8   67.49    5.80
  -6  -1   8   63.09    4.80
   6  -1  -8   62.99    4.60
  -6  -1   8   61.49    5.40
  -6   1   8   67.39    5.90
   6   1  -8   63.49    6.10
   6   1  -8   67.69    5.80
  -6   1   8   66.69    6.10
  -6   1   8   62.39   10.60
  -5  -1   8    9.90    2.90
  -5  -1   8    4.60    2.90
   5  -1  -8    4.60    2.00
   5  -1  -8    8.90    2.80
   5  -1  -8   11.40    5.70
  -5  -1   8    8.30    2.30
  -5   1   8    4.50    3.60
   5   1  -8    5.40    2.20
   5   1  -8    6.50    2.10
  -5   1   8    3.40    7.30
  -5   1   8    9.30    3.70
  -5   1   8    5.80    3.00
  -4  -1   8  599.54   17.30
   4  -1  -8  620.44   17.00
  -4  -1   8  582.04   17.60
   4  -1  -8  603.84   17.70
  -4  -1   8  627.54   17.10
  -4   1   8  598.44   18.00
   4   1  -8  618.34   17.70
   4   1  -8  589.84   16.70
  -4   1   8  592.44   16.40
  -4   1   8  622.94   24.90
  -3  -1   8  418.96   12.60
   3  -1  -8  429.66   13.20
  -3  -1   8  429.06   12.90
   3  -1  -8  413.36   12.40
  -3   1   8  416.66   13.10
  -3   1   8  428.66   12.20
   3   1  -8  414.76   13.00
   3   1  -8  404.66   12.30
  -2  -1   8  829.22   25.60
   2  -1  -8  994.50   25.00
   2  -1  -8  987.50   25.80
   2   1  -8  987.90   25.60
  -2   1   8  982.80   24.50
   2   1  -8  996.40   25.10
  -2   1   8 1013.50   25.70
  -1  -1   8   97.19    5.10
   1  -1  -8   99.49    5.10
   1  -1  -8   97.59    5.20
   1   1  -8  100.99    5.20
  -1   1   8   96.99    4.60
   1   1  -8  103.49    5.00
  -1   1   8   92.19    4.70
  -1   1   8   96.49    5.20
   0  -1  -8  522.45   15.40
   0  -1  -8  513.25   15.40
   0  -1  -8  493.15   14.30
   0  -1   8  491.25   14.50
   0   1   8  504.05   13.80
   0   1  -8  508.15   15.00
   0   1   8  509.65   14.90
   0   1   8  502.05   13.30
   0   1  -8  508.75   14.60
   1  -1   8 1047.20   26.00
  -1  -1  -8 1049.99   26.70
  -1  -1  -8 1064.39   27.60
   1  -1   8  997.70   28.60
   1  -1   8 1036.50   27.40
  -1  -1  -8 1044.60   28.00
   1   1   8 1034.80   27.40
   1   1   8 1046.80   26.20
  -1   1  -8 1049.99   27.00
   1   1   8 1013.30   25.50
  -1   1  -8 1080.59   28.30
  -1   1  -8 1018.40   27.40
   2  -1   8  942.41   26.30
  -2  -1  -8  956.40   25.70
  -2  -1  -8  955.30   26.50
  -2  -1  -8  927.61   25.60
   2  -1   8  962.50   24.30
  -2   1  -8  973.40   26.10
   2   1   8  991.70   24.50
  -2   1  -8  963.10   25.20
  -2   1  -8  964.00   26.10
  -2   1  -8  950.40   26.50
   2   1   8  946.51   26.00
   2   1   8  957.70   23.80
  -3  -1  -8   45.70    5.50
   3  -1   8   55.29    4.30
  -3  -1  -8   50.99    5.20
   3  -1   8   49.80    7.70
  -3  -1  -8   58.79    6.00
  -3   1  -8   53.79    5.20
   3   1   8   54.09    6.00
   3   1   8   49.30    4.00
   3   1   8   46.90    3.90
  -3   1  -8   43.10    5.30
  -3   1  -8   50.99    6.30
   4  -1   8   93.99    5.20
  -4  -1  -8  107.29    6.30
  -4  -1  -8  110.19    6.10
  -4   1  -8  100.69    6.80
   4   1   8  102.69    5.00
  -4   1  -8   96.39    6.30
  -5  -1  -8   32.30    3.90
  -5  -1  -8   31.30    4.00
   5  -1   8   41.10    4.10
  -5   1  -8   34.60    5.10
   5   1   8   40.00    3.20
  -5   1  -8   32.10    4.20
  -6  -1  -8    8.80    2.00
  -6  -1  -8    6.70    1.90
   6  -1   8    7.60    2.40
  -6   1  -8   15.30    2.70
  -6   1  -8    6.10    2.20
   6   1   8   10.70    1.80
  -9  -2   8   -0.10    1.60
   9  -2  -8   -2.80    4.00
  -9  -2   8    4.60    2.20
  -9  -2   8   -0.60    1.70
  -9   2   8   -0.70    1.90
   9   2  -8    0.60    1.70
  -8  -2   8  119.29    5.90
   8  -2  -8  125.59    8.30
  -8  -2   8  121.69    6.30
  -8  -2   8  116.59    5.60
   8  -2  -8  120.09    6.50
  -8   2   8  113.89    6.20
   8   2  -8  127.69    5.90
  -7  -2   8   38.60    4.40
   7  -2  -8   40.60    4.80
   7  -2  -8   43.70    5.40
  -7  -2   8   43.50    4.90
  -7  -2   8   42.30    4.10
  -7   2   8   38.00    4.80
  -7   2   8   35.70    4.30
  -7   2   8   37.90   15.90
   7   2  -8   38.00    3.90
  -6  -2   8  420.36   14.00
   6  -2  -8  425.56   13.10
   6  -2  -8  410.96   14.80
   6  -2  -8  383.36   14.10
  -6  -2   8  413.36   14.50
  -6  -2   8  423.86   13.20
  -6  -2   8  431.06   13.40
  -6   2   8  426.66   12.70
   6   2  -8  427.66   13.00
  -6   2   8  393.46   16.20
   6   2  -8  416.56   14.50
  -6   2   8  423.46   26.80
  -6   2   8  410.36   13.80
  -5  -2   8  391.56   12.30
  -5  -2   8  385.66   13.60
   5  -2  -8  383.46   13.00
   5  -2  -8  351.76   13.60
  -5  -2   8  376.26   13.00
   5  -2  -8  385.86   12.10
  -5  -2   8  380.26   12.60
  -5   2   8  398.16   14.10
  -5   2   8  378.16   11.90
  -5   2   8  389.66   22.80
   5   2  -8  379.26   13.00
   5   2  -8  369.66   11.70
  -4  -2   8    4.70    2.40
  -4  -2   8    5.00    2.20
  -4  -2   8    2.90    2.70
   4  -2  -8    4.80    3.70
   4  -2  -8    3.90    2.40
  -4  -2   8    2.50    2.80
   4  -2  -8    3.70    2.30
  -4   2   8   19.40   10.50
   4   2  -8    7.00    2.60
  -4   2   8    8.10    3.10
  -4   2   8    8.90    2.60
   4   2  -8    5.80    2.10
  -3  -2   8  117.09    6.00
  -3  -2   8  113.29    7.20
   3  -2  -8  107.49    5.80
  -3  -2   8  119.59    6.10
   3  -2  -8  102.89    7.10
   3  -2  -8  113.49    5.60
  -3  -2   8  106.99    6.80
   3   2  -8  111.19    5.70
  -3   2   8  110.49    4.80
  -3   2   8  108.29    6.20
   3   2  -8  105.39    5.30
  -3   2   8  117.59    5.60
  -2  -2   8   59.79    5.10
  -2  -2   8   56.39    5.70
   2  -2  -8   60.09    4.60
   2  -2  -8   67.29    4.50
   2  -2  -8   59.19    6.10
  -2  -2   8   74.79    4.80
  -2  -2   8   67.79    6.10
  -2   2   8   67.29    4.40
  -2   2   8   68.29    4.80
  -2   2   8   62.89    3.60
   2   2  -8   66.79    4.50
   2   2  -8   67.99    4.30
   1  -2  -8  154.88    7.50
   1  -2  -8  163.18    7.00
  -1  -2   8  159.48    8.30
  -1  -2   8  147.19    7.30
  -1  -2   8  159.88    7.60
   1  -2  -8  145.39    6.90
  -1   2   8  149.69    6.10
  -1   2   8  156.98    6.90
   1   2  -8  154.68    6.40
  -1   2   8  150.18    5.30
   1   2  -8  152.28    6.70
   0  -2  -8  780.72   21.80
   0  -2   8  767.32   21.50
   0  -2  -8  813.52   22.50
   0  -2   8  811.42   23.50
   0  -2   8  806.72   21.90
   0   2   8  813.92   20.20
   0   2   8  807.62   20.80
   0   2  -8  818.52   21.60
   0   2   8  795.22   22.00
   0   2  -8  808.62   21.70
   1  -2   8   70.89    5.40
  -1  -2  -8   73.99    5.50
   1  -2   8   59.29    7.10
  -1  -2  -8   67.29    5.40
   1   2   8   74.89    5.10
   1   2   8   72.19    4.20
  -1   2  -8   71.79    4.60
  -1   2  -8   71.89    6.30
   1   2   8   72.09    3.80
  -2  -2  -8   11.20    2.70
  -2  -2  -8   25.10    4.30
  -2  -2  -8   16.60    3.50
  -2   2  -8   23.30    3.60
   2   2   8   20.30    3.30
  -2   2  -8   16.50    2.80
   2   2   8   19.30    2.40
   2   2   8   15.80    2.10
  -3  -2  -8  233.88    8.90
  -3  -2  -8  216.38    9.20
   3  -2   8  239.58    8.60
  -3  -2  -8  213.98   10.60
   3   2   8  221.78    7.90
   3   2   8  225.28    9.80
  -3   2  -8  232.48    9.60
  -3   2  -8  219.08   10.60
   3   2   8  228.18    7.40
  -3   2  -8  227.98    8.80
   4  -2   8  299.47    9.90
  -4  -2  -8  309.27   10.40
   4   2   8  294.77    9.10
  -4   2  -8  309.47   11.00
  -4   2  -8  306.57   10.30
   4   2   8  305.67    9.60
  -4   2  -8  300.17   12.00
  -5  -2  -8   16.40    2.50
  -5  -2  -8   15.20    2.50
  -5   2  -8   12.40    3.90
  -5   2  -8   16.10    2.70
   5   2   8   12.70    1.90
  -6  -2  -8    3.50    1.60
  -6  -2  -8    2.70    1.50
  -6   2  -8    4.90    3.20
   6   2   8    3.70    1.40
  -6   2  -8    5.40    1.90
  -9  -3   8    5.30    1.80
  -9  -3   8    3.90    1.60
  -9  -3   8    4.80    1.90
   9  -3  -8   10.40    2.80
  -9   3   8    8.00    2.30
   9   3  -8    8.00    1.90
   8  -3  -8   64.29    5.70
  -8  -3   8   62.29    4.40
  -8  -3   8   59.99    4.20
  -8  -3   8   74.79    4.90
  -8   3   8   65.19    4.30
   8   3  -8   73.29    4.40
  -8   3   8   64.89    5.40
  -7  -3   8  395.16   13.30
   7  -3  -8  405.36   13.80
  -7  -3   8  397.56   12.70
  -7  -3   8  396.96   12.60
  -7   3   8  392.36   12.80
   7   3  -8  397.26   12.40
  -7   3   8  408.26   12.10
   6  -3  -8  914.61   25.30
  -6  -3   8  908.01   25.80
  -6  -3   8  897.41   24.50
   6  -3  -8  825.92   25.50
  -6  -3   8  909.61   24.50
  -6  -3   8  878.11   25.00
   6   3  -8  899.71   25.80
  -6   3   8  872.01   27.20
   6   3  -8  915.21   23.90
  -6   3   8  931.01   23.90
  -5  -3   8  104.39    6.10
  -5  -3   8  122.39    7.70
   5  -3  -8  105.49    7.10
  -5  -3   8  111.29    6.60
  -5  -3   8  107.99    6.10
   5  -3  -8   94.59    7.00
   5   3  -8  103.59    5.50
  -5   3   8   96.79    7.90
   5   3  -8  106.89    6.90
  -5   3   8  106.49    5.90
   4  -3  -8  318.47   11.80
   4  -3  -8  316.17   11.60
  -4  -3   8  333.57   11.70
  -4  -3   8  332.37   11.40
  -4  -3   8  334.67   13.00
  -4  -3   8  338.37   11.30
   4   3  -8  318.47   11.40
  -4   3   8  332.07    9.60
  -4   3   8  324.37   12.50
   4   3  -8  330.97   10.50
  -4   3   8  344.57   10.90
   3  -3  -8  131.29    6.70
  -3  -3   8  129.19    6.40
   3  -3  -8  122.09    6.90
  -3  -3   8  126.99    7.90
  -3  -3   8  130.59    6.50
  -3  -3   8  133.89    6.90
   3   3  -8  123.39    5.90
   3   3  -8  111.29    6.30
  -3   3   8  130.29    6.20
  -3   3   8  116.79    6.90
  -3   3   8  126.79    5.00
  -2  -3   8  407.86   13.30
  -2  -3   8  415.86   15.00
  -2  -3   8  390.96   12.80
   2  -3  -8  411.16   13.30
  -2  -3   8  411.16   12.80
   2  -3  -8  401.26   13.20
   2   3  -8  403.56   12.40
  -2   3   8  419.86   11.50
  -2   3   8  411.56   13.60
  -2   3   8  413.16   12.30
   2   3  -8  422.56   13.20
  -1  -3   8  266.37   11.60
   1  -3  -8  265.17    9.70
  -1  -3   8  264.87    9.80
   1  -3  -8  272.17   10.20
  -1  -3   8  257.67    9.80
   1   3  -8  265.07    9.20
   1   3  -8  278.07   10.00
  -1   3   8  272.97   10.00
  -1   3   8  272.77    8.10
  -1   3   8  259.87    8.90
   0  -3   8    2.20    2.30
   0  -3  -8    1.60    3.30
   0  -3   8    1.80    2.60
   0  -3   8    2.40    3.20
   0  -3  -8    4.80    2.70
   0  -3  -8    2.60    2.30
   0   3   8   -1.40    1.70
   0   3  -8    3.10    2.00
   0   3   8    1.20    1.40
   0   3   8    4.70    2.20
   1  -3   8   66.49    7.10
  -1  -3  -8   71.89    6.00
  -1  -3  -8   80.29    6.00
  -1  -3  -8   80.29    5.20
  -1  -3  -8   72.69    6.30
   1  -3   8   66.99    6.00
   1  -3   8   73.59    4.80
  -1   3  -8   79.49    4.80
   1   3   8   68.79    5.40
   1   3   8   73.29    4.40
  -1   3  -8   63.69    6.00
   1   3   8   75.09    3.80
  -2  -3  -8   25.90    4.90
   2  -3   8   15.90    4.70
  -2  -3  -8   19.80    3.80
  -2  -3  -8   20.20    2.90
   2   3   8   23.80    3.10
  -2   3  -8   19.00    3.60
   2   3   8   25.60    2.70
   2   3   8   17.90    3.20
  -2   3  -8   25.10    3.70
  -3  -3  -8   46.00    4.20
   3   3   8   37.50    3.50
   3   3   8   37.50    3.10
  -3   3  -8   30.50    4.20
  -3   3  -8   43.90    4.50
  -4  -3  -8   41.10    3.80
  -4   3  -8   32.20    4.50
  -4   3  -8   42.20    4.50
   4   3   8   36.70    3.10
   4   3   8   36.30    3.30
  -5  -3  -8  150.68    5.90
  -5  -3  -8  143.39    6.10
  -5   3  -8  148.69    6.40
  -5   3  -8  178.18   10.70
   5   3   8  141.99    5.50
   9  -4  -8    2.10    1.90
  -9  -4   8    4.40    1.50
  -9  -4   8    4.70    1.60
   9   4  -8    6.10    1.90
  -8  -4   8    7.90    2.00
  -8  -4   8    6.90    2.00
   8  -4  -8   12.20    2.60
  -8  -4   8    4.20    1.90
  -8   4   8    6.10    1.90
   8   4  -8    9.10    2.30
  -7  -4   8   49.50    4.10
  -7  -4   8   44.30    4.40
  -7  -4   8   50.69    4.00
   7  -4  -8   48.10    4.90
  -7   4   8   47.70    4.00
   7   4  -8   41.90    4.20
  -6  -4   8   25.30    4.10
   6  -4  -8   36.00    4.80
  -6  -4   8   31.20    4.30
  -6  -4   8   29.30    3.90
  -6  -4   8   30.30    3.80
  -6   4   8   22.10    3.10
   6   4  -8   30.70    4.10
   5  -4  -8  220.38   12.20
  -5  -4   8  244.68    9.30
   5  -4  -8  249.38    9.80
  -5  -4   8  239.98   10.80
  -5  -4   8  238.08    9.20
  -5  -4   8  238.48    9.60
   5   4  -8  231.28   11.50
   5   4  -8  239.78    8.60
  -5   4   8  235.38    7.70
  -5   4   8  251.37    9.10
  -5   4   8  224.68   11.40
  -4  -4   8 1775.62   44.70
  -4  -4   8 1823.92   44.30
   4  -4  -8 1708.13   44.60
  -4  -4   8 1754.42   44.20
   4  -4  -8 1753.82   44.30
  -4  -4   8 1802.22   46.50
   4   4  -8 1734.63   43.00
   4   4  -8 1676.03   44.30
  -4   4   8 1740.13   45.90
  -4   4   8 1730.13   43.50
   3  -4  -8   80.29    5.50
  -3  -4   8   72.99    7.00
   3  -4  -8   79.59    6.40
  -3  -4   8   81.09    5.40
  -3  -4   8   79.59    5.90
  -3  -4   8   76.39    5.10
   3   4  -8   77.99    5.10
  -3   4   8   74.19    5.10
  -3   4   8   81.79    6.40
   2  -4  -8  227.28    8.80
   2  -4  -8  215.38    9.40
  -2  -4   8  232.08    9.00
  -2  -4   8  217.68    8.50
  -2  -4   8  220.48    8.90
  -2  -4   8  231.48   10.90
  -2   4   8  228.98    9.60
  -2   4   8  224.08    8.30
   2   4  -8  219.08    8.30
  -2   4   8  226.58    7.40
  -1  -4   8   17.40    3.90
   1  -4  -8   11.80    2.60
  -1  -4   8   14.20    2.80
  -1  -4   8   13.70    2.60
   1  -4  -8    8.70    2.80
   1  -4  -8   17.90    3.90
  -1   4   8    9.60    2.60
   1   4  -8   17.50    2.90
  -1   4   8   11.60    1.80
  -1   4   8    9.90    2.30
   0  -4   8   16.40    3.80
   0  -4  -8   26.70    3.90
   0  -4  -8   24.20    3.50
   0  -4   8   24.30    3.30
   0  -4  -8   27.90    4.20
   0  -4   8   24.80    3.10
   0  -4  -8   26.70    3.70
   0   4   8   26.60    3.40
   0   4  -8   27.80    3.80
   0   4   8   30.30    2.80
   0   4  -8   26.40    4.20
   0   4   8   28.00    4.30
  -1  -4  -8   29.20    4.30
   1  -4   8   26.90    3.10
   1  -4   8   28.00    3.60
  -1  -4  -8   26.20    4.30
  -1  -4  -8   32.60    3.80
  -1  -4  -8   23.30    4.10
   1  -4   8   31.40    4.50
   1   4   8   22.30    3.80
   1   4   8   27.30    3.20
  -1   4  -8   22.30    3.10
   1   4   8   27.50    2.80
  -1   4  -8   28.00    4.20
   2  -4   8   69.29    7.50
   2  -4   8   70.99    5.10
  -2  -4  -8   80.09    4.70
  -2  -4  -8   66.19    5.10
  -2   4  -8   82.29    5.20
   2   4   8   83.69    4.40
  -2   4  -8   81.19    6.20
   2   4   8   81.29    4.00
  -3  -4  -8   62.39    4.30
  -3   4  -8   47.70    4.90
  -3   4  -8   60.69    4.80
   3   4   8   56.89    3.80
   3   4   8   58.39    3.40
  -4  -4  -8   13.70    2.30
  -4  -4  -8   14.60    2.10
  -4   4  -8   17.40    2.80
   4   4   8   15.70    2.10
  -4   4  -8   14.90    2.70
   4   4   8   13.40    1.90
  -5  -4  -8   18.00    1.90
   5  -4   8   18.50    2.50
  -5  -4  -8   21.10    2.60
   5   4   8   20.40    2.40
  -5   4  -8   22.90    3.10
   5   4   8   18.30    2.10
   8  -5  -8    1.20    1.60
  -8  -5   8    2.90    1.60
  -8  -5   8    2.30    1.30
  -8  -5   8   -0.40    1.80
   8   5  -8    5.70    2.90
  -8   5   8    1.60    1.40
  -7  -5   8   19.70    2.40
  -7  -5   8   20.40    2.80
   7  -5  -8   19.90    2.70
  -7  -5   8   26.50    3.20
  -7   5   8   20.90    2.40
   7   5  -8   24.30    3.10
   6  -5  -8   27.90    4.00
  -6  -5   8   18.80    3.00
  -6  -5   8   25.90    3.40
  -6  -5   8   20.90    2.90
  -6  -5   8   19.90    3.70
   6   5  -8   30.60    4.70
  -6   5   8   25.20    3.40
  -5  -5   8   32.00    3.90
  -5  -5   8   32.00    5.30
  -5  -5   8   40.70    4.30
  -5  -5   8   34.40    4.20
   5  -5  -8   45.80    4.50
  -5   5   8   39.10    3.90
  -5   5   8   37.60    3.40
   5   5  -8   39.90    5.20
  -4  -5   8  116.49    7.70
  -4  -5   8  103.59    6.30
  -4  -5   8  106.19    5.90
   4  -5  -8  124.59    6.30
  -4  -5   8  112.69    6.10
   4   5  -8  101.19    6.30
  -4   5   8   98.29    5.70
  -3  -5   8  250.27   11.90
  -3  -5   8  272.27   10.00
  -3  -5   8  264.67    9.60
  -3  -5   8  268.87   10.00
   3  -5  -8  272.17    9.70
  -3   5   8  273.87    9.40
   3   5  -8  256.37    9.20
  -3   5   8  248.88   11.20
  -2  -5   8  423.36   13.30
   2  -5  -8  382.46   14.60
   2  -5  -8  417.16   12.80
  -2  -5   8  419.76   15.70
  -2  -5   8  419.86   13.20
  -2  -5   8  402.86   12.60
   2   5  -8  388.36   12.30
  -2   5   8  419.06   12.50
  -2   5   8  402.76   11.70
  -2   5   8  384.06   14.10
  -1  -5   8   33.80    4.00
  -1  -5   8   37.10    5.30
   1  -5  -8   31.00    5.70
   1  -5  -8   32.40    4.60
  -1  -5   8   34.60    4.10
   1  -5  -8   42.70    3.90
  -1   5   8   36.70    3.70
   1   5  -8   28.80    3.50
  -1   5   8   31.30    5.20
  -1   5   8   32.00    2.90
   0  -5   8  105.09    5.80
   0  -5  -8  110.19    5.50
   0  -5   8  108.89    7.60
   0  -5  -8   99.79    5.80
   0  -5   8  104.09    5.60
   0   5   8  108.09    5.10
   0   5   8  102.79    4.60
   0   5  -8  119.09    7.90
   0   5  -8  104.29    5.60
   1  -5   8  206.28    7.70
   1  -5   8  195.08    7.70
  -1  -5  -8  201.38    7.80
   1  -5   8  208.88    9.90
  -1  -5  -8  208.68    7.50
  -1   5  -8  209.78    8.10
  -1   5  -8  194.08    8.90
   1   5   8  214.18    6.90
   1   5   8  200.58    7.20
  -2  -5  -8   81.79    4.40
  -2  -5  -8   70.49    4.50
   2  -5   8   78.59    6.40
  -2  -5  -8   78.39    4.90
   2  -5   8   75.99    4.60
   2   5   8   79.39    4.20
   2   5   8   77.49    3.80
  -2   5  -8   73.89    5.70
  -2   5  -8   86.19    5.20
  -3  -5  -8   33.10    3.50
   3  -5   8   41.50    3.30
  -3  -5  -8   38.10    3.30
   3   5   8   42.70    3.20
   3   5   8   41.80    2.90
  -3   5  -8   43.10    4.10
  -3   5  -8   37.00    4.30
  -4  -5  -8   30.70    3.00
  -4  -5  -8   28.20    2.60
   4  -5   8   28.20    2.80
   4   5   8   29.80    2.70
  -4   5  -8   26.40    3.50
   4   5   8   28.70    2.40
  -4   5  -8   24.70    3.60
  -7  -6   8   16.90    2.00
  -7  -6   8   17.10    2.00
   7  -6  -8   20.90    2.60
  -7  -6   8   22.50    2.80
  -7   6   8   19.60    2.40
   6  -6  -8   26.30    3.30
  -6  -6   8   19.90    2.40
  -6  -6   8   20.20    2.70
  -6  -6   8   15.90    3.50
  -6  -6   8   14.80    2.20
  -6   6   8   27.70    3.10
  -5  -6   8   23.40    3.40
  -5  -6   8   29.70    3.60
  -5  -6   8   28.10    3.50
   5  -6  -8   40.40    3.60
  -5  -6   8   25.20    3.30
  -5   6   8   33.50    3.60
  -5   6   8   31.20    3.10
   4  -6  -8   18.70    2.60
  -4  -6   8   14.40    2.50
  -4  -6   8   15.70    2.50
  -4  -6   8   15.30    3.30
  -4  -6   8   18.90    2.80
  -4   6   8   19.50    2.70
   3  -6  -8   56.19    4.60
  -3  -6   8   55.99    5.80
   3  -6  -8   52.99    3.90
  -3  -6   8   47.20    4.20
  -3  -6   8   50.29    4.20
  -3  -6   8   54.69    4.30
   3   6  -8   56.49    5.50
  -3   6   8   54.19    3.40
  -3   6   8   53.99    4.00
   2  -6  -8   43.20    4.40
  -2  -6   8   44.90    4.10
   2  -6  -8   43.50    3.60
  -2  -6   8   41.10    5.30
  -2  -6   8   43.40    4.00
  -2   6   8   45.80    3.20
   2   6  -8   40.40    4.70
  -2   6   8   42.40    3.70
   1  -6  -8  233.28    7.90
  -1  -6   8  233.48    8.60
   1  -6  -8  225.08    8.80
  -1  -6   8  231.38    8.70
  -1  -6   8  233.88   10.70
  -1   6   8  233.28    7.50
  -1   6   8  237.08    8.00
   1   6  -8  233.18    8.40
   0  -6  -8  108.19    5.50
   0  -6   8  110.39    5.40
   0  -6  -8  111.19    4.90
   0  -6   8  109.09    5.40
   0  -6   8  115.29    7.30
   0   6  -8  109.19    5.50
   0   6   8  109.99    4.90
   0   6   8  115.89    4.60
  -1  -6  -8   57.19    3.50
   1  -6   8   51.69    3.60
  -1  -6  -8   49.10    3.70
  -1  -6  -8   55.19    5.30
   1  -6   8   49.30    5.10
   1   6   8   58.79    3.20
  -1   6  -8   45.20    4.90
   1   6   8   54.59    3.50
  -1   6  -8   62.29    4.50
  -2  -6  -8    1.40    1.50
   2  -6   8   -1.50    2.40
  -2  -6  -8    0.10    2.20
  -2  -6  -8   -0.30    1.50
   2  -6   8   -1.00    1.90
  -2   6  -8   -0.90    1.90
  -2   6  -8    1.30    2.70
   2   6   8   -0.70    1.20
   2   6   8   -0.60    1.40
  -3  -6  -8   24.40    3.20
  -3  -6  -8   35.40    3.40
  -3   6  -8   32.00    3.80
  -3   6  -8   38.90    3.40
   3   6   8   35.00    2.50
   3   6   8   34.70    2.90
   5  -7  -8    8.50    2.00
  -5  -7   8    6.20    1.70
  -5  -7   8    6.10    1.70
  -5  -7   8    5.50    1.60
   5  -7  -8    6.10    1.60
  -5  -7   8    3.90    2.20
  -5   7   8    9.40    1.70
  -4  -7   8   -1.80    1.90
  -4  -7   8    2.20    1.50
   4  -7  -8   -0.80    1.30
   4  -7  -8    0.20    1.50
  -4  -7   8    3.20    1.70
  -4   7   8    1.90    1.50
  -4   7   8   -0.70    1.40
  -3  -7   8   13.60    2.80
   3  -7  -8   17.20    2.40
   3  -7  -8   12.50    1.80
  -3  -7   8   12.60    2.10
  -3  -7   8    9.50    1.90
  -3   7   8   14.20    2.10
  -3   7   8   17.40    2.40
   2  -7  -8    2.70    1.50
  -2  -7   8    2.10    2.30
   2  -7  -8    3.20    1.50
  -2  -7   8    2.10    1.60
  -2  -7   8    2.60    1.70
  -2   7   8    6.00    1.50
  -2   7   8    2.60    1.50
   2   7  -8    0.80    3.10
  -1  -7   8    4.10    1.60
   1  -7  -8    2.70    1.40
  -1  -7   8    5.00    2.30
   1  -7  -8    3.10    1.60
  -1  -7   8    6.20    1.60
  -1   7   8    5.70    1.60
  -1   7   8    6.60    1.50
   1   7  -8    9.20    2.70
   0  -7   8   24.80    3.80
   0  -7   8   29.40    2.70
   0  -7  -8   31.50    2.80
   0  -7   8   28.60    3.30
   0   7   8   25.60    2.60
   0   7   8   23.90    2.30
   0   7  -8   25.50    3.60
   1  -7   8    2.90    1.90
   1  -7   8    0.00    1.80
  -1  -7  -8    2.40    1.30
   1   7   8    6.10    1.40
  -1   7  -8    6.60    2.10
   1   7   8    5.60    1.30
  -2  -7  -8    6.80    1.40
   2  -7   8    4.60    2.40
   2   7   8    8.50    1.50
   2   7   8    9.00    1.40
  -2   7  -8    6.00    1.90
   2  -8  -8    1.60    1.10
  -2  -8   8    1.50    1.20
  -2  -8   8    3.20    1.20
  -2  -8   8    2.70    1.60
  -2   8   8    2.00    1.30
  -2   8   8    3.50    1.20
   1  -8  -8   31.90    2.40
  -1  -8   8   34.40    2.40
  -1  -8   8   31.60    3.20
  -1   8   8   36.30    2.40
  -1   8   8   34.80    2.40
   9   0  -9  112.99    5.20
  -9   0   9  105.89    5.30
  -9   0   9  103.59    4.60
  -8   0   9    2.50    2.20
   8   0  -9    3.60    2.10
  -8   0   9    1.40    1.50
  -7   0   9   11.50    2.80
   7   0  -9   13.90    2.60
  -6   0   9   28.30    3.80
   6   0  -9   34.90    3.80
   6   0  -9   21.90    3.50
   5   0  -9   29.70    4.40
   5   0  -9   29.20    3.60
  -5   0   9   27.30    3.90
   4   0  -9   13.70    2.70
   4   0  -9   15.90    2.60
  -4   0   9   12.20    4.10
  -3   0   9   38.00    3.60
  -3   0   9   31.90    4.20
   3   0  -9   26.80    3.40
   3   0  -9   27.70    3.70
  -3   0   9   32.10    4.20
  -2   0   9    2.60    2.90
  -2   0   9    6.20    2.90
  -2   0   9    5.80    2.50
   2   0  -9    3.70    1.90
   2   0  -9    3.70    2.00
   1   0  -9  145.39    9.20
  -1   0   9  133.99    6.70
   1   0  -9  143.29    6.20
   1   0  -9  138.29    6.80
  -1   0   9  129.59    5.70
   0   0  -9  297.47    9.90
   0   0  -9  282.87   11.40
   0   0  -9  294.37   10.80
   0   0   9  293.07    9.00
   0   0   9  280.27   10.40
  -1   0  -9   83.29    6.80
   1   0   9   95.49    6.50
  -1   0  -9   98.79    5.80
   1   0   9   83.29    7.90
  -1   0  -9   92.99    6.60
   1   0   9   85.49    4.80
   2   0   9 1221.78   30.00
  -2   0  -9 1236.78   30.60
  -2   0  -9 1242.98   31.70
   2   0   9 1164.38   32.40
  -2   0  -9 1149.58   32.10
  -2   0  -9 1186.78   31.50
  -3   0  -9  167.28    7.90
  -3   0  -9  168.08    8.00
   3   0   9  171.88    6.40
  -4   0  -9   14.50    2.90
  -4   0  -9   17.30    2.90
   4   0   9   14.40    2.20
   5   0   9    2.00    1.80
  -5   0  -9    3.50    2.40
  -5   0  -9    0.60    2.10
  -9  -1   9   32.40    3.40
   9  -1  -9   34.90    4.20
  -9  -1   9   25.40    2.80
  -9   1   9   32.80    2.90
   9   1  -9   36.40    3.40
  -9   1   9   25.90    3.50
  -8  -1   9  111.69    5.90
  -8  -1   9   96.89    5.00
  -8  -1   9   99.29    5.50
   8  -1  -9   99.99    5.60
  -8   1   9   87.59    5.50
   8   1  -9  107.69    5.40
  -7  -1   9   34.20    3.70
   7  -1  -9   35.50    4.20
  -7  -1   9   45.20    4.60
  -7  -1   9   29.60    4.20
  -7  -1   9   31.30    4.10
  -7   1   9   31.60    3.80
  -7   1   9   27.70   17.10
   7   1  -9   37.60    3.90
  -6  -1   9   46.50    4.10
  -6  -1   9   42.20    4.90
   6  -1  -9   44.80    4.30
  -6  -1   9   39.30    4.40
   6  -1  -9   51.79    6.00
   6   1  -9   39.50    5.50
  -6   1   9   25.80   11.10
   6   1  -9   43.30    4.00
  -6   1   9   44.00    4.60
  -5  -1   9   15.50    2.80
  -5  -1   9   18.50    3.50
   5  -1  -9   19.10    3.50
  -5  -1   9   15.60    2.50
   5  -1  -9   15.30    5.40
   5  -1  -9   16.00    2.80
   5   1  -9   14.60    2.80
   5   1  -9   16.80    2.70
  -5   1   9   16.80    3.20
   4  -1  -9  187.58    8.20
  -4  -1   9  194.18    7.70
   4  -1  -9  174.38   10.30
  -4  -1   9  191.28    7.90
   4  -1  -9  190.58    7.40
  -4  -1   9  174.98    8.40
  -4   1   9  202.68    7.30
   4   1  -9  189.58    8.20
  -4   1   9  182.28    9.10
   4   1  -9  186.28    7.40
  -3  -1   9  208.48    9.60
  -3  -1   9  234.58    8.60
   3  -1  -9  241.18    9.20
   3  -1  -9  214.38   10.50
   3  -1  -9  235.08    8.30
  -3   1   9  222.18    9.30
   3   1  -9  232.98    9.10
  -3   1   9  234.28    7.80
   3   1  -9  225.78    8.20
  -2  -1   9  114.69    6.20
   2  -1  -9  117.59    6.10
   2  -1  -9  103.19    5.50
   2  -1  -9  103.49    7.70
   2   1  -9  109.09    6.00
   2   1  -9  112.59    5.50
  -2   1   9  102.69    5.00
  -2   1   9  109.39    6.30
   1  -1  -9  269.47    9.30
   1  -1  -9  279.37   10.20
   1  -1  -9  262.47   10.60
  -1  -1   9  287.07   10.40
  -1   1   9  269.47    9.90
  -1   1   9  273.77    8.60
   1   1  -9  274.47   10.10
   1   1  -9  278.27    9.40
   0  -1   9  340.87   12.80
   0  -1  -9  346.27   12.00
   0  -1  -9  350.06   12.20
   0  -1   9  333.57   10.60
   0  -1  -9  343.87   10.90
   0   1  -9  358.96   11.30
   0   1   9  350.56   10.30
   0   1   9  342.37   11.80
   0   1  -9  332.77   11.90
   1  -1   9   85.59    5.20
  -1  -1  -9   69.19    6.80
  -1  -1  -9   76.99    6.10
   1  -1   9   76.89    7.30
  -1  -1  -9   81.59    5.90
  -1   1  -9   78.69    8.30
   1   1   9   79.89    6.00
   1   1   9   78.29    4.50
  -1   1  -9   72.39    6.40
  -1   1  -9   90.39    5.20
   2  -1   9  150.98    6.20
  -2  -1  -9  133.39    8.10
  -2  -1  -9  133.79    7.10
  -2  -1  -9  141.79    7.40
   2   1   9  139.39    5.90
  -2   1  -9  149.79    7.50
  -2   1  -9  143.19    8.70
  -2   1  -9  153.88    6.80
   2   1   9  154.08    8.20
  -3  -1  -9   28.60    3.70
   3  -1   9   27.50    2.90
  -3  -1  -9   24.90    3.60
  -3   1  -9   21.20    3.30
  -3   1  -9   21.40    3.90
   3   1   9   29.90    3.20
  -3   1  -9   24.30    4.00
  -4  -1  -9   14.00    3.20
  -4  -1  -9   12.80    2.60
   4  -1   9   17.90    2.70
   4   1   9   15.20    2.10
  -4   1  -9   17.00    2.80
  -4   1  -9   18.20    3.60
  -5  -1  -9    8.10    2.00
  -5  -1  -9   14.40    2.30
  -5   1  -9   14.60    2.90
  -5   1  -9   12.10    2.30
  -5   1  -9   12.60    2.50
   5   1   9   14.00    2.00
  -9  -2   9   16.80    2.20
  -9  -2   9   20.10    2.60
  -9   2   9   14.70    2.40
   9   2  -9   26.80    2.90
  -8  -2   9   15.40    2.50
  -8  -2   9   24.90    3.40
   8  -2  -9   27.20    3.80
   8  -2  -9   20.10    4.40
  -8  -2   9   21.40    2.60
  -8   2   9   18.30    3.20
   8   2  -9   23.50    3.20
  -7  -2   9   97.79    5.30
   7  -2  -9   84.99    7.50
  -7  -2   9   84.69    6.70
   7  -2  -9   90.59    5.70
  -7  -2   9   87.69    5.80
  -7  -2   9   98.49    5.40
   7   2  -9   93.69    5.30
  -7   2   9   86.49    5.40
  -7   2   9   81.49    6.40
   6  -2  -9  318.67   10.70
  -6  -2   9  313.77   12.10
   6  -2  -9  308.17   12.10
  -6  -2   9  322.07   11.00
  -6  -2   9  314.37   10.90
  -6  -2   9  330.77   11.50
   6  -2  -9  297.47   12.40
   6   2  -9  291.17   12.40
   6   2  -9  321.37   10.70
  -6   2   9  325.47   27.70
  -6   2   9  315.37   10.00
   5  -2  -9  196.58    9.30
  -5  -2   9  216.38    9.70
  -5  -2   9  206.98    8.50
  -5  -2   9  227.88    8.70
  -5  -2   9  223.38    9.00
   5  -2  -9  216.78    8.30
   5  -2  -9  207.28    9.70
   5   2  -9  209.88    9.40
   5   2  -9  207.88    8.10
  -5   2   9  213.08   11.30
  -5   2   9  217.98    7.90
   4  -2  -9   82.39    5.80
  -4  -2   9   93.29    5.50
   4  -2  -9   83.19    5.20
  -4  -2   9   92.39    6.20
   4  -2  -9   76.49    6.80
  -4  -2   9   91.59    6.60
  -4  -2   9   84.09    5.40
  -4   2   9   87.29    6.90
   4   2  -9   75.79    5.70
   4   2  -9   80.89    4.90
  -4   2   9   82.09    5.00
  -3  -2   9  612.74   17.50
   3  -2  -9  592.74   18.20
   3  -2  -9  613.74   18.40
  -3  -2   9  639.34   19.50
   3  -2  -9  601.64   16.90
  -3  -2   9  612.24   17.90
  -3  -2   9  605.24   17.60
   3   2  -9  583.44   17.90
   3   2  -9  631.54   17.40
  -3   2   9  626.04   16.80
  -3   2   9  621.64   18.60
  -2  -2   9  627.94   17.80
   2  -2  -9  611.44   17.10
  -2  -2   9  593.64   17.80
   2  -2  -9  620.04   18.20
   2  -2  -9  635.84   18.70
  -2  -2   9  659.93   19.90
  -2   2   9  629.34   16.90
  -2   2   9  642.04   18.60
   2   2  -9  638.04   17.60
  -2   2   9  605.74   16.00
   2   2  -9  600.84   18.10
   1  -2  -9 1107.09   30.00
   1  -2  -9 1076.79   28.90
   1  -2  -9 1111.79   29.20
  -1  -2   9 1103.49   28.80
  -1  -2   9 1158.98   31.10
  -1  -2   9 1092.59   28.80
  -1   2   9 1144.39   28.00
   1   2  -9 1161.58   28.90
   1   2  -9 1076.19   29.30
  -1   2   9 1106.79   29.60
  -1   2   9 1075.19   27.10
   0  -2  -9  571.34   17.00
   0  -2  -9  572.64   17.80
   0  -2   9  580.44   20.00
   0  -2   9  569.74   16.40
   0  -2   9  559.44   18.30
   0   2   9  574.84   17.30
   0   2   9  572.14   15.60
   0   2  -9  585.24   16.70
   0   2  -9  589.44   17.50
   0   2   9  570.54   15.00
  -1  -2  -9   66.19    6.00
  -1  -2  -9   64.19    5.20
   1  -2   9   55.59    7.00
  -1   2  -9   66.09    4.80
   1   2   9   59.89    5.60
   1   2   9   68.29    3.80
   1   2   9   68.69    4.10
  -2  -2  -9  184.08   10.00
  -2  -2  -9  189.18    8.30
  -2  -2  -9  193.28    7.80
  -2   2  -9  188.48    7.70
   2   2   9  187.88    6.90
   2   2   9  179.78    6.40
   2   2   9  194.18   10.10
  -2   2  -9  189.48    8.60
  -3  -2  -9  186.68    8.10
  -3  -2  -9  184.28    7.70
  -3   2  -9  190.98    8.50
   3   2   9  190.88    6.90
  -3   2  -9  188.98    7.80
  -3   2  -9  182.88    9.80
   3   2   9  171.18    6.60
  -4  -2  -9   45.80    3.90
  -4   2  -9   50.99    4.60
   4   2   9   47.60    3.40
  -4   2  -9   48.30    5.20
  -5  -2  -9    2.00    1.40
  -5  -2  -9    3.90    1.70
  -5   2  -9   -0.80    3.50
  -5   2  -9    1.30    1.80
   5   2   9    2.60    1.30
  -9  -3   9   -2.70    1.40
   9  -3  -9   -0.70    2.50
  -9  -3   9   -1.70    1.50
  -9  -3   9   -1.00    1.60
   9   3  -9    3.20    1.70
   8  -3  -9    8.80    3.00
  -8  -3   9    6.90    2.00
  -8  -3   9    3.40    2.00
  -8  -3   9    8.20    1.90
   8   3  -9    5.00    2.00
  -7  -3   9   37.00    4.80
  -7  -3   9   47.80    4.40
   7  -3  -9   43.40    5.40
  -7  -3   9   54.99    4.10
  -7  -3   9   53.09    4.10
   7   3  -9   47.40    4.10
  -7   3   9   46.70    4.00
  -6  -3   9  107.49    5.80
  -6  -3   9   95.69    6.10
  -6  -3   9  100.19    7.00
   6  -3  -9  107.19    6.90
  -6  -3   9  100.09    5.60
   6   3  -9   98.49    5.40
  -6   3   9  101.59    5.40
  -5  -3   9   39.70    5.50
  -5  -3   9   42.60    4.80
   5  -3  -9   27.40    4.40
   5  -3  -9   48.70    5.30
  -5  -3   9   44.10    4.10
  -5  -3   9   47.10    4.30
  -5   3   9   30.30    5.10
   5   3  -9   44.20    4.00
  -5   3   9   47.00    4.30
   5   3  -9   41.00    5.10
   4  -3  -9   19.20    4.20
  -4  -3   9   21.80    3.20
  -4  -3   9   24.40    3.90
  -4  -3   9   20.00    3.20
   4  -3  -9   30.70    4.00
  -4  -3   9   15.40    2.60
  -4   3   9   28.90    4.90
   4   3  -9   25.50    4.40
  -4   3   9   22.30    3.00
   4   3  -9   25.70    3.70
  -3  -3   9  408.76   15.10
  -3  -3   9  415.66   13.10
  -3  -3   9  420.46   13.20
  -3  -3   9  425.46   13.60
   3  -3  -9  405.76   13.40
   3  -3  -9  405.36   14.00
  -3   3   9  398.26   14.10
   3   3  -9  410.16   12.60
  -3   3   9  423.06   12.40
   3   3  -9  400.86   13.80
  -3   3   9  397.36   11.30
   2  -3  -9  795.72   22.20
  -2  -3   9  812.22   22.20
  -2  -3   9  805.62   22.30
  -2  -3   9  833.52   24.60
   2  -3  -9  787.32   23.00
   2   3  -9  811.42   21.80
  -2   3   9  815.92   21.30
   2   3  -9  803.62   22.60
  -2   3   9  794.82   20.30
  -2   3   9  790.32   23.00
  -1  -3   9   25.20    4.10
   1  -3  -9   22.60    3.20
  -1  -3   9   18.70    3.10
   1  -3  -9   15.70    3.40
  -1  -3   9   22.80    3.10
  -1   3   9   25.20    3.20
  -1   3   9   24.70    2.80
   1   3  -9   18.30    2.90
  -1   3   9   20.60    3.50
   0  -3   9   10.00    3.30
   0  -3  -9   14.00    3.60
   0  -3   9   12.30    3.00
   0  -3  -9    8.50    3.50
   0  -3  -9   16.40    2.90
   0  -3   9   10.30    2.50
   0   3   9   13.80    2.00
   0   3  -9   16.90    2.90
   0   3   9   16.70    2.40
   0   3   9   11.80    2.60
  -1  -3  -9    1.50    2.10
  -1  -3  -9    4.30    3.60
   1  -3   9    3.30    3.30
  -1  -3  -9   -0.40    3.90
  -1  -3  -9    7.40    3.50
   1  -3   9    0.20    2.10
   1   3   9    2.60    1.70
  -1   3  -9    3.10    2.80
   1   3   9    0.30    1.50
   1   3   9   -0.50    2.90
  -1   3  -9    1.40    2.10
  -2  -3  -9    5.90    2.00
   2  -3   9    7.20    4.30
   2   3   9    4.90    1.70
  -2   3  -9    3.90    2.30
   2   3   9    4.90    1.80
  -2   3  -9    4.90    2.80
  -3  -3  -9    6.00    2.10
  -3   3  -9   12.20    2.90
   3   3   9    6.90    1.80
  -3   3  -9    8.30    2.60
   3   3   9    9.90    1.90
  -4  -3  -9    9.50    2.00
  -4   3  -9    9.30    3.40
  -4   3  -9   14.70    2.70
   4   3   9    9.90    2.70
   4   3   9   11.80    1.90
  -5  -3  -9    3.20    1.40
  -5  -3  -9    5.20    1.50
  -5   3  -9    2.70    1.70
   5   3   9    1.40    1.20
   8  -4  -9    2.30    2.00
  -8  -4   9    3.80    1.60
  -8  -4   9    3.00    1.40
  -8  -4   9    1.20    1.70
  -8   4   9    1.20    1.70
   8   4  -9    3.50    1.90
  -7  -4   9   11.60    2.20
   7  -4  -9    6.20    2.40
  -7  -4   9   12.50    2.10
  -7  -4   9   10.50    2.50
   7   4  -9   10.60    2.50
  -7   4   9   11.20    2.10
   6  -4  -9   58.19    4.90
  -6  -4   9   61.69    4.40
  -6  -4   9   49.00    4.10
  -6  -4   9   53.89    5.70
  -6  -4   9   53.99    4.70
   6   4  -9   51.89    4.40
  -6   4   9   60.19    4.20
  -5  -4   9  133.39    6.80
  -5  -4   9  141.69    8.00
   5  -4  -9  126.49    6.80
  -5  -4   9  137.69    6.50
  -5  -4   9  125.09    6.40
  -5   4   9  126.19    6.00
   5   4  -9  138.19    6.30
  -4  -4   9  264.07    9.80
  -4  -4   9  262.17    9.60
  -4  -4   9  254.17    9.90
   4  -4  -9  257.87    9.90
  -4  -4   9  278.47   11.70
  -4   4   9  257.37    9.10
  -4   4   9  245.58    8.00
   4   4  -9  254.07    9.10
  -3  -4   9  311.57   12.90
   3  -4  -9  300.27   12.40
  -3  -4   9  329.77   10.90
   3  -4  -9  319.07   11.00
  -3  -4   9  310.77   11.00
  -3  -4   9  318.87   11.10
  -3   4   9  313.37    9.30
   3   4  -9  307.37   10.30
  -3   4   9  324.47   10.40
  -3   4   9  303.57   12.30
  -2  -4   9  331.27   11.20
  -2  -4   9  328.27   13.30
   2  -4  -9  317.77   12.30
  -2  -4   9  319.17   11.10
   2  -4  -9  325.27   11.00
  -2   4   9  313.77   10.30
  -2   4   9  290.37   11.90
  -2   4   9  321.77    9.40
   2   4  -9  320.27   10.50
  -1  -4   9   73.19    5.20
   1  -4  -9   72.99    4.90
   1  -4  -9   73.39    6.90
   1  -4  -9   72.39    5.60
  -1  -4   9   74.49    5.00
  -1  -4   9   76.09    6.70
   1  -4  -9   54.49    8.40
  -1   4   9   61.19    6.10
  -1   4   9   75.49    3.80
   1   4  -9   72.69    4.80
  -1   4   9   74.79    4.40
   0  -4  -9  160.28    7.10
   0  -4   9  162.58    6.90
   0  -4   9  163.58    9.00
   0  -4  -9  162.68    7.10
   0  -4   9  159.48    7.10
   0   4   9  162.98    5.80
   0   4  -9  161.88    7.00
   0   4   9  159.18    6.20
   0   4  -9  148.59    7.80
  -1  -4  -9   93.09    5.10
  -1  -4  -9   84.79    5.40
   1  -4   9   96.69    7.10
   1  -4   9   87.59    5.30
   1  -4   9   93.39    5.10
  -1   4  -9  101.59    5.70
  -1   4  -9  102.49    6.60
   1   4   9   96.79    4.30
   1   4   9   96.29    4.60
   2  -4   9  156.88    9.00
  -2  -4  -9  169.98    6.80
   2   4   9  171.88    5.90
   2   4   9  171.08    6.30
  -2   4  -9  170.48    7.80
  -2   4  -9  179.58    7.40
  -3  -4  -9   93.29    4.70
  -3   4  -9   92.19    5.60
   3   4   9   94.19    4.30
   3   4   9   87.09    4.00
  -3   4  -9   96.89    5.40
  -4  -4  -9   14.70    1.90
  -4  -4  -9   14.10    1.90
  -4   4  -9   15.60    3.00
  -4   4  -9   16.60    2.40
   4   4   9   11.90    1.70
   4   4   9   10.90    2.20
  -7  -5   9    7.70    1.90
  -7  -5   9    2.90    1.50
  -7  -5   9    2.40    1.60
   7  -5  -9    5.90    2.00
  -7   5   9    5.00    1.60
   7   5  -9    3.40    2.50
  -6  -5   9   77.69    5.00
  -6  -5   9   76.79    4.50
  -6  -5   9   79.29    5.90
  -6  -5   9   79.29    4.60
   6  -5  -9   84.09    5.00
   6   5  -9   77.29    5.10
  -6   5   9   85.89    4.40
   5  -5  -9  144.29    6.60
  -5  -5   9  130.99    6.30
  -5  -5   9  137.69    6.60
  -5  -5   9  135.99    6.30
  -5  -5   9  125.09    7.50
  -5   5   9  137.79    5.90
   5   5  -9  140.99    6.50
  -4  -5   9   41.70    5.20
  -4  -5   9   51.09    4.20
  -4  -5   9   45.20    4.00
  -4  -5   9   50.39    4.20
   4  -5  -9   54.39    4.30
  -4   5   9   43.20    3.80
   4   5  -9   43.30    4.60
  -4   5   9   44.70    3.40
  -3  -5   9  102.79    5.70
  -3  -5   9   97.69    7.20
  -3  -5   9  106.99    5.40
   3  -5  -9  107.49    5.60
  -3  -5   9   91.99    5.60
  -3   5   9  100.69    4.50
  -3   5   9  104.49    5.20
   3   5  -9   96.29    5.50
  -2  -5   9    8.00    2.90
   2  -5  -9    6.90    2.10
  -2  -5   9    4.90    2.10
  -2  -5   9    8.90    2.20
   2  -5  -9    7.30    2.50
   2   5  -9   10.50    2.60
  -2   5   9   10.40    1.90
  -2   5   9   12.30    2.20
  -1  -5   9    4.20    2.50
   1  -5  -9    8.80    2.40
  -1  -5   9    8.20    2.20
   1  -5  -9    8.00    2.10
  -1  -5   9    9.10    2.20
   1   5  -9    9.70    2.50
  -1   5   9    6.20    1.80
  -1   5   9    9.50    1.80
   0  -5  -9   68.69    4.50
   0  -5  -9   69.09    4.30
   0  -5   9   67.99    4.40
   0  -5   9   66.49    6.20
   0  -5   9   76.99    4.60
   0   5  -9   69.99    6.60
   0   5   9   72.39    3.70
   0   5   9   70.09    4.00
   0   5  -9   75.29    4.90
  -1  -5  -9  153.98    6.30
   1  -5   9  143.99    7.90
  -1  -5  -9  156.38    6.80
  -1  -5  -9  169.48    6.30
   1  -5   9  153.48    6.00
  -1   5  -9  159.18    6.80
  -1   5  -9  154.38    7.50
   1   5   9  155.18    5.80
   1   5   9  159.38    5.60
  -2  -5  -9   34.50    3.20
   2  -5   9   29.30    3.90
  -2  -5  -9   34.60    3.50
  -2   5  -9   38.20    4.40
   2   5   9   33.20    2.80
  -2   5  -9   32.70    3.80
   2   5   9   33.50    2.90
  -3  -5  -9    2.80    1.60
  -3  -5  -9    4.30    1.50
   3   5   9    3.30    1.40
   3   5   9    2.40    1.40
  -3   5  -9    4.50    2.00
  -3   5  -9    1.70    2.00
   6  -6  -9   39.00    3.10
  -6  -6   9   30.00    2.80
  -6  -6   9   27.90    4.40
  -6  -6   9   36.40    3.20
  -6  -6   9   29.90    2.80
  -6   6   9   35.10    2.80
  -5  -6   9    1.00    1.60
  -5  -6   9   -0.90    1.40
  -5  -6   9    2.00    2.30
   5  -6  -9    2.70    1.60
  -5  -6   9    0.70    1.40
  -5   6   9    1.60    1.50
  -4  -6   9   27.70    3.30
  -4  -6   9   33.10    4.30
  -4  -6   9   26.10    3.00
  -4  -6   9   26.40    3.10
   4  -6  -9   24.50    3.40
   4  -6  -9   23.10    3.00
  -4   6   9   22.30    3.00
  -4   6   9   27.60    3.00
   4   6  -9   29.80    3.50
   3  -6  -9   46.00    3.50
  -3  -6   9   48.10    3.80
  -3  -6   9   48.90    3.90
  -3  -6   9   39.80    4.90
   3  -6  -9   50.19    4.20
  -3   6   9   48.00    3.20
   3   6  -9   44.50    4.70
  -3   6   9   51.29    3.60
  -2  -6   9    0.30    2.20
  -2  -6   9    2.90    1.70
   2  -6  -9    3.00    1.60
  -2  -6   9    4.10    1.70
   2  -6  -9    2.90    1.80
  -2   6   9    3.40    1.50
  -2   6   9    4.30    1.60
   2   6  -9    4.60    2.50
  -1  -6   9   40.80    4.80
  -1  -6   9   41.00    3.50
  -1  -6   9   43.00    3.50
   1  -6  -9   42.80    3.30
   1  -6  -9   44.40    3.70
   1   6  -9   40.90    3.90
  -1   6   9   42.10    3.20
  -1   6   9   44.90    2.90
   0  -6   9   24.60    4.10
   0  -6   9   31.90    3.10
   0  -6   9   26.40    2.90
   0  -6  -9   23.40    2.80
   0  -6  -9   23.70    2.80
   0   6  -9   27.60    3.60
   0   6   9   29.30    2.80
   0   6   9   30.10    2.60
  -1  -6  -9   12.00    1.80
  -1  -6  -9   13.40    1.80
   1  -6   9   12.60    2.70
   1  -6   9    7.60    1.80
   1   6   9   10.30    1.70
  -1   6  -9   14.40    2.50
   1   6   9   14.90    2.30
  -1   6  -9   12.80    3.30
  -2  -6  -9   36.10    3.80
   2   6   9   41.20    2.60
   2   6   9   42.90    2.80
  -2   6  -9   41.80    4.20
  -2   6  -9   50.89    3.70
   5  -7  -9    0.00    1.20
  -5  -7   9    2.80    1.30
  -5  -7   9    0.40    1.90
  -5  -7   9    3.80    1.30
   5  -7  -9    0.40    1.10
  -5   7   9    3.30    1.20
  -4  -7   9    1.40    1.80
   4  -7  -9    0.80    1.20
   4  -7  -9    5.50    1.30
  -4  -7   9    1.30    1.40
  -4  -7   9    0.90    1.30
  -4   7   9    3.10    1.30
   3  -7  -9    3.10    1.30
   3  -7  -9    1.90    1.40
  -3  -7   9    2.10    1.40
  -3  -7   9    1.40    1.40
  -3  -7   9    5.70    2.10
  -3   7   9    4.80    1.60
  -3   7   9    6.10    1.40
   2  -7  -9    9.90    1.50
  -2  -7   9    4.50    2.10
   2  -7  -9    8.50    1.70
  -2  -7   9    8.50    1.60
  -2  -7   9    8.70    1.80
   2   7  -9   -0.40    2.80
  -2   7   9    9.80    1.60
  -2   7   9    9.50    1.50
  -1  -7   9   40.40    2.70
  -1  -7   9   41.20    3.80
   1  -7  -9   39.90    2.80
  -1  -7   9   42.30    3.00
   1   7  -9   42.80    3.90
  -1   7   9   37.20    2.60
  -1   7   9   39.20    2.60
   0  -7  -9   16.20    2.20
   0  -7   9   15.10    1.70
   0  -7   9   15.70    2.40
   0   7  -9   17.90    2.50
   0   7   9   18.80    2.20
   0   7   9   17.00    2.10
   9   0 -10    9.30    2.20
  -9   0  10    3.80    2.00
  -9   0  10    4.00    1.40
  -8   0  10   -3.00    4.60
   8   0 -10   23.80    3.50
  -8   0  10   22.80    2.80
  -8   0  10   10.50    2.60
  -7   0  10   84.99    5.70
  -7   0  10   86.69    4.80
   7   0 -10   81.09    5.10
  -7   0  10   89.89    5.80
   6   0 -10    3.20    2.10
  -6   0  10   -1.30    2.80
  -6   0  10    0.60    1.80
   5   0 -10    0.10    1.90
   5   0 -10   -6.80    3.00
  -5   0  10    3.50    3.50
  -5   0  10    2.20    2.00
  -4   0  10   19.90    2.60
   4   0 -10   23.00    3.70
   4   0 -10   22.10    3.00
   3   0 -10    1.20    2.80
  -3   0  10   -0.50    2.30
   3   0 -10   -0.40    1.80
   2   0 -10   20.30    3.70
  -2   0  10   29.20    3.20
   2   0 -10   25.80    3.60
   2   0 -10   19.70    6.30
  -2   0  10   22.60    3.60
   1   0 -10   42.20    5.20
  -1   0  10   43.60    4.20
   1   0 -10   43.00    4.30
   1   0 -10   43.50    5.30
   0   0 -10   93.59    5.50
   0   0  10   91.29    4.90
   0   0 -10   84.19    6.70
   0   0  10   87.09    6.70
   0   0 -10   88.59    7.10
  -1   0 -10 1006.70   28.50
  -1   0 -10 1038.60   26.40
  -1   0 -10 1032.10   27.40
   1   0  10 1053.39   25.60
   1   0  10  949.51   27.60
   2   0  10   80.09    4.50
  -2   0 -10   80.19    5.60
  -2   0 -10   82.39    6.20
  -3   0 -10   38.70    5.00
  -3   0 -10   47.20    4.70
   3   0  10   46.40    3.70
  -4   0 -10   10.60    2.60
  -4   0 -10    8.10    2.30
   4   0  10    7.10    2.10
  -9  -1  10   85.69    4.00
  -9  -1  10   93.79    4.50
  -9   1  10   84.09    3.80
   9   1 -10   99.09    4.60
  -9   1  10   81.49    4.60
  -8  -1  10   99.49    5.20
  -8  -1  10   94.59    4.70
   8  -1 -10   93.79    5.30
   8   1 -10   95.79    5.00
  -8   1  10   98.49    4.60
  -8   1  10   77.79    5.60
  -8   1  10   87.99    5.90
   7  -1 -10   17.70    2.90
  -7  -1  10   16.70    2.40
  -7  -1  10   19.00    3.30
  -7  -1  10   19.90    2.90
   7   1 -10   22.10    3.10
  -7   1  10   15.10    3.40
  -6  -1  10   49.80    4.90
  -6  -1  10   47.00    5.00
  -6  -1  10   48.70    4.20
   6  -1 -10   52.09    4.50
   6   1 -10   53.09    4.30
  -5  -1  10   69.39    5.80
   5  -1 -10   66.79    6.30
  -5  -1  10   69.89    4.90
   5  -1 -10   66.19    4.80
   5  -1 -10   64.49    8.30
   5   1 -10   71.49    6.30
   5   1 -10   71.29    4.80
  -5   1  10   64.19    6.50
  -4  -1  10   29.80    4.00
   4  -1 -10   33.40    5.10
   4  -1 -10   37.60    3.90
   4  -1 -10   23.00    3.50
  -4  -1  10   34.40    4.10
   4   1 -10   33.40    3.60
  -4   1  10   34.80    4.20
  -4   1  10   32.70    4.00
   4   1 -10   30.40    4.40
  -3  -1  10  150.98    8.30
   3  -1 -10  162.28    8.20
   3  -1 -10  162.38    9.00
   3  -1 -10  178.78    7.20
  -3  -1  10  160.28    7.20
  -3   1  10  172.78    6.40
  -3   1  10  158.38    7.10
  -3   1  10  173.98    9.40
   3   1 -10  164.58    8.10
   3   1 -10  175.88    7.10
   2  -1 -10   94.19    6.30
   2  -1 -10   99.59    5.40
  -2  -1  10   90.79    6.00
   2  -1 -10   93.29    7.10
   2   1 -10   93.19    6.50
  -2   1  10   96.99    7.20
   2   1 -10   99.99    5.40
  -2   1  10   98.09    4.80
   1  -1 -10  868.81   22.70
  -1  -1  10  848.02   24.70
   1  -1 -10  860.61   23.70
   1  -1 -10  856.31   24.50
   1   1 -10  830.02   24.10
   1   1 -10  886.31   23.20
  -1   1  10  830.12   24.00
  -1   1  10  881.11   22.00
   0  -1 -10 1063.09   29.40
   0  -1 -10 1099.19   27.40
   0  -1 -10 1073.39   28.40
   0  -1  10 1050.29   29.60
   0   1 -10 1005.60   28.90
   0   1 -10 1098.29   27.90
   0   1  10 1105.59   26.80
   0   1  10 1017.70   28.70
   1  -1  10  361.26   10.70
   1  -1  10  342.47   13.10
  -1  -1 -10  368.76   12.00
  -1  -1 -10  282.57   15.60
  -1   1 -10  376.06   11.70
   1   1  10  358.56   10.60
  -1   1 -10  353.86   13.10
  -2  -1 -10    2.60    2.40
  -2  -1 -10    2.20    2.60
   2  -1  10    3.30    2.80
   2   1  10   -0.60    1.60
  -2   1 -10    2.00    2.40
  -2   1 -10    0.30    3.50
  -2   1 -10   -0.60    3.00
  -3  -1 -10   86.79    5.40
   3  -1  10   67.49    5.90
  -3  -1 -10   84.19    5.50
  -3   1 -10   92.59    5.60
  -3   1 -10   85.09    6.80
   3   1  10   91.69    4.30
  -4  -1 -10    4.90    3.20
  -4  -1 -10   10.20    2.30
   4   1  10    7.10    1.70
  -4   1 -10    9.50    2.90
  -4   1 -10   10.60    2.30
  -9  -2  10   28.90    3.00
  -9  -2  10   25.50    2.40
  -9   2  10   29.90    2.40
   9   2 -10   32.00    3.10
  -8  -2  10    8.20    2.20
   8  -2 -10   13.40    4.20
  -8  -2  10    5.50    1.70
   8   2 -10    7.00    2.00
   7  -2 -10  193.28    9.50
  -7  -2  10  183.18    7.90
  -7  -2  10  193.98    7.30
  -7  -2  10  188.08    8.60
  -7  -2  10  200.58    7.50
   7  -2 -10  178.58    7.90
   7   2 -10  192.38    7.50
  -6  -2  10    9.60    2.30
  -6  -2  10   13.50    2.50
  -6  -2  10    9.90    2.70
   6  -2 -10   15.40    3.20
  -6  -2  10    9.90    2.80
   6  -2 -10   13.00    3.90
  -6   2  10   12.00    2.50
   6   2 -10   14.90    2.60
   5  -2 -10   33.80    6.00
  -5  -2  10   30.00    4.00
  -5  -2  10   34.10    3.90
  -5  -2  10   31.20    3.80
  -5  -2  10   30.80    5.00
   5  -2 -10   32.80    4.40
   5  -2 -10   29.70    4.70
   5   2 -10   31.90    3.80
   5   2 -10   26.20    4.80
  -5   2  10   23.50    2.90
   4  -2 -10  190.48    9.30
   4  -2 -10  201.98    7.90
  -4  -2  10  206.28    8.10
  -4  -2  10  195.48    9.50
  -4  -2  10  202.78    8.50
   4  -2 -10  195.38    9.00
   4   2 -10  205.98    7.90
  -4   2  10  184.98   10.60
  -4   2  10  199.58    7.20
   4   2 -10  191.58    9.30
  -3  -2  10  455.85   14.30
   3  -2 -10  473.65   14.80
   3  -2 -10  466.75   15.50
   3  -2 -10  465.75   13.80
  -3  -2  10  475.95   16.30
  -3  -2  10  480.95   14.40
   3   2 -10  452.25   15.20
  -3   2  10  434.16   13.60
   3   2 -10  480.05   14.20
  -3   2  10  455.25   15.60
  -3   2  10  480.05   13.30
   2  -2 -10  311.87   12.10
  -2  -2  10  331.67   11.10
  -2  -2  10  346.67   13.20
   2  -2 -10  339.17   11.60
  -2  -2  10  316.77   11.10
   2  -2 -10  329.47   11.00
   2   2 -10  318.87   12.20
  -2   2  10  321.97   12.20
  -2   2  10  335.37   10.10
   2   2 -10  332.87   11.00
   1  -2 -10  167.28    8.60
  -1  -2  10  163.08    8.60
   1  -2 -10  161.58    7.50
  -1  -2  10  145.89    7.20
  -1  -2  10  155.48    7.50
   1   2 -10  170.28    7.20
  -1   2  10  156.08    8.20
  -1   2  10  161.48    6.20
   1   2 -10  154.68    9.40
   0  -2 -10  107.69    6.20
   0  -2 -10  110.99    7.60
   0  -2  10   97.39    7.10
   0   2  10   93.59    7.20
   0   2  10  109.99    5.00
   0   2 -10  101.79    5.70
  -1  -2 -10   13.60    2.70
   1  -2  10   14.50    3.90
  -1  -2 -10   16.10    3.20
  -1   2 -10   17.50    2.90
   1   2  10   22.80    3.00
  -1   2 -10   15.40    3.20
  -2  -2 -10    0.90    2.10
  -2  -2 -10    3.70    3.00
  -2   2 -10   -0.50    2.40
   2   2  10   -1.00    1.50
  -2   2 -10   -1.20    2.40
  -3  -2 -10   13.80    6.00
  -3  -2 -10    4.70    2.10
  -3   2 -10    5.70    3.50
  -3   2 -10    5.30    2.40
  -3   2 -10   11.40    5.00
   3   2  10    5.60    1.70
  -4  -2 -10    8.80    2.00
  -4   2 -10   19.60    4.70
  -4   2 -10    8.60    2.10
   4   2  10    8.50    1.60
  -8  -3  10   24.40    2.70
  -8  -3  10   17.70    2.10
  -8  -3  10   19.80    2.50
   8  -3 -10   34.60    4.70
   8   3 -10   28.10    3.20
  -7  -3  10   38.40    3.90
  -7  -3  10   51.39    3.80
   7  -3 -10   39.70    5.00
  -7  -3  10   45.70    5.40
  -7  -3  10   47.50    3.80
  -7   3  10   42.50    3.70
   7   3 -10   40.50    3.90
  -6  -3  10   63.49    5.00
  -6  -3  10   65.69    4.50
   6  -3 -10   55.39    5.50
  -6  -3  10   56.89    4.40
  -6  -3  10   55.99    5.40
   6   3 -10   59.69    4.50
  -6   3  10   59.09    4.10
  -5  -3  10  520.95   15.50
  -5  -3  10  502.85   15.60
  -5  -3  10  528.75   15.90
   5  -3 -10  535.65   16.20
  -5  -3  10  518.65   17.20
  -5   3  10  514.95   14.60
   5   3 -10  510.45   15.20
  -4  -3  10  440.26   13.70
  -4  -3  10  439.86   14.20
   4  -3 -10  446.46   14.30
  -4  -3  10  448.36   15.80
  -4  -3  10  447.16   14.00
  -4   3  10  460.35   13.10
   4   3 -10  442.26   13.50
  -3  -3  10  219.48   10.30
  -3  -3  10  215.48    8.50
   3  -3 -10  229.18    8.80
  -3  -3  10  215.78    8.60
   3  -3 -10  219.58   10.20
   3   3 -10  221.58    8.30
   3   3 -10  190.88   11.30
  -3   3  10  210.98   10.50
  -3   3  10  217.88    7.70
  -2  -3  10  314.17   10.80
  -2  -3  10  327.27   13.00
   2  -3 -10  301.67   12.30
  -2  -3  10  337.97   11.10
   2  -3 -10  322.47   11.10
  -2   3  10  312.57   12.40
  -2   3  10  321.17    9.90
   2   3 -10  323.17   10.70
   1  -3 -10   87.39    7.40
  -1  -3  10   87.69    5.30
  -1  -3  10   86.59    6.80
   1  -3 -10   82.29    6.40
  -1  -3  10   85.09    5.60
   1  -3 -10   88.99    5.50
  -1   3  10   93.79    4.50
  -1   3  10   85.69    8.00
   1   3 -10   94.69    5.40
  -1   3  10   89.99    4.50
   0  -3  10  134.39    6.00
   0  -3  10  132.59    7.80
   0  -3  10  134.49    6.60
   0  -3 -10  131.59    6.40
   0   3  10  136.59    5.50
   0   3 -10  140.49    6.50
   0   3  10  129.09    5.30
  -1  -3 -10   21.80    3.00
  -1  -3 -10   24.60    3.70
   1  -3  10   20.40    3.80
  -1   3 -10   20.90    3.00
   1   3  10   20.00    2.40
   1   3  10   17.80    2.30
  -1   3 -10   19.30    3.30
  -2  -3 -10   23.10    3.40
   2   3  10   29.00    2.90
  -2   3 -10   18.60    3.20
   2   3  10   19.00    2.70
  -2   3 -10   21.90    3.10
  -3  -3 -10   11.40    2.10
  -3   3 -10   11.10    2.80
  -3   3 -10    8.30    2.30
   3   3  10    5.50    1.50
  -4  -3 -10   15.10    1.90
  -4  -3 -10   19.20    2.40
  -4   3 -10   15.00    2.10
   4   3  10   15.20    1.70
   8  -4 -10    0.20    1.90
  -8  -4  10    3.20    1.30
  -8  -4  10    3.00    1.50
  -8  -4  10    2.60    1.40
   8   4 -10    5.40    1.90
  -7  -4  10    5.40    3.30
  -7  -4  10    6.00    1.90
  -7  -4  10    3.80    1.70
   7  -4 -10    4.30    2.10
  -7  -4  10    6.10    1.80
  -7   4  10    7.40    1.70
   7   4 -10    1.90    2.00
  -6  -4  10   47.00    3.80
  -6  -4  10   43.90    4.10
   6  -4 -10   45.10    4.50
  -6  -4  10   49.30    4.90
  -6  -4  10   47.10    3.80
  -6   4  10   47.80    3.50
   6   4 -10   50.19    4.00
  -5  -4  10   97.09    5.60
  -5  -4  10   87.29    5.10
  -5  -4  10   86.59    6.30
   5  -4 -10   99.49    5.70
  -5  -4  10   92.89    5.20
   5   4 -10   95.69    5.10
  -5   4  10   92.19    4.80
   4  -4 -10   61.69    4.90
  -4  -4  10   71.59    4.80
  -4  -4  10   65.29    6.00
  -4  -4  10   69.19    4.50
  -4  -4  10   70.09    4.80
  -4   4  10   69.79    4.20
   4   4 -10   61.39    4.50
  -3  -4  10   23.00    3.00
  -3  -4  10   25.90    4.10
   3  -4 -10   25.70    3.40
  -3  -4  10   30.90    3.80
   3   4 -10   29.60    3.70
  -3   4  10   34.00    3.80
  -3   4  10   24.20    3.20
  -2  -4  10   98.99    5.60
   2  -4 -10  104.89    6.10
  -2  -4  10  101.59    7.20
   2  -4 -10  109.89    5.70
  -2  -4  10  105.09    5.60
  -2   4  10  104.59    5.00
   2   4 -10  103.49    5.50
  -2   4  10  110.29    4.70
  -1  -4  10   13.40    3.40
   1  -4 -10   20.50    2.80
  -1  -4  10   15.60    2.70
  -1  -4  10   17.90    2.60
   1  -4 -10   13.80    2.80
   1   4 -10   21.60    2.90
  -1   4  10   19.60    2.30
  -1   4  10   20.90    2.80
   0  -4  10    6.60    2.00
   0  -4  10    3.20    2.20
   0  -4  10    9.40    2.90
   0  -4 -10    5.30    2.00
   0  -4 -10    5.80    2.70
   0   4  10    5.50    1.70
   0   4 -10    5.60    2.30
   0   4  10    7.30    1.90
   0   4 -10    3.90    3.00
  -1  -4 -10   55.79    3.90
   1  -4  10   52.79    5.60
  -1   4 -10   61.79    5.10
   1   4  10   58.99    3.60
  -1   4 -10   65.19    4.60
   1   4  10   57.99    3.60
  -2  -4 -10   20.80    2.60
   2   4  10   23.90    2.70
  -2   4 -10   23.60    3.50
   2   4  10   18.30    2.20
  -2   4 -10   29.80    3.90
  -3  -4 -10   39.60    3.20
  -3  -4 -10   40.00    3.10
  -3   4 -10   40.60    3.60
   3   4  10   39.20    2.70
  -3   4 -10   39.90    4.00
  -7  -5  10   -1.40    1.20
  -7  -5  10    2.70    1.40
   7  -5 -10    2.90    1.60
  -7  -5  10    1.10    1.10
  -7   5  10    1.00    1.30
  -6  -5  10    3.60    2.40
  -6  -5  10    8.00    1.90
   6  -5 -10    7.40    2.00
  -6  -5  10    8.40    1.90
  -6  -5  10    6.30    1.80
  -6   5  10   11.30    1.70
   6   5 -10   10.60    2.50
   5  -5 -10   23.90    3.30
  -5  -5  10   22.20    3.40
  -5  -5  10   18.40    2.50
  -5  -5  10   22.90    2.90
  -5  -5  10   21.00    2.70
   5   5 -10   26.90    3.70
  -5   5  10   21.10    2.80
  -4  -5  10   40.90    3.60
  -4  -5  10   35.70    4.70
   4  -5 -10   39.10    3.70
  -4  -5  10   36.60    3.50
  -4   5  10   33.90    3.20
   4   5 -10   42.50    4.00
   3  -5 -10   11.60    2.50
  -3  -5  10   12.60    2.20
  -3  -5  10    7.60    2.80
   3  -5 -10    9.80    2.20
  -3  -5  10    8.10    2.20
  -3   5  10   10.20    1.90
   3   5 -10    9.50    2.40
  -3   5  10    9.40    2.20
   2  -5 -10   95.59    4.90
  -2  -5  10   98.89    5.10
  -2  -5  10   98.69    5.20
  -2  -5  10  103.49    6.70
   2  -5 -10   97.49    5.40
  -2   5  10   98.79    4.30
  -2   5  10   97.89    4.60
   2   5 -10  103.09    5.30
  -1  -5  10   85.19    4.70
   1  -5 -10   86.29    4.80
   1  -5 -10   95.49    4.70
  -1  -5  10   79.39    6.20
  -1  -5  10   93.09    4.90
   1   5 -10   87.99    7.30
  -1   5  10   93.89    4.30
  -1   5  10   96.09    4.10
   1   5 -10   95.09    5.20
   0  -5 -10  190.78    6.70
   0  -5  10  177.48    6.70
   0  -5  10  189.08    6.70
   0  -5 -10  188.68    6.70
   0  -5  10  180.58    8.50
   0  -5 -10  175.58    7.10
   0   5  10  189.28    6.40
   0   5 -10  189.28    8.20
   0   5 -10  194.18    7.20
   0   5  10  187.48    6.10
  -1  -5 -10   11.30    2.30
   1  -5  10   12.70    3.00
  -1  -5 -10   18.10    2.60
   1  -5  10   12.10    2.40
  -1   5 -10   12.00    2.60
  -1   5 -10   16.40    2.50
   1   5  10   13.20    1.80
   1   5  10   13.50    1.80
  -2  -5 -10    6.90    1.50
  -2  -5 -10    6.00    1.80
   2   5  10    4.80    1.80
  -2   5 -10    8.20    2.20
  -2   5 -10    7.60    2.20
   2   5  10    9.10    1.50
   5  -6 -10    8.30    1.90
   5  -6 -10    7.20    1.60
  -5  -6  10    6.80    1.70
  -5  -6  10    7.90    1.70
  -5  -6  10    8.30    2.30
  -5   6  10    7.60    1.50
  -4  -6  10    3.70    1.50
   4  -6 -10    2.30    1.40
   4  -6 -10    1.20    1.60
  -4  -6  10    3.40    2.10
  -4  -6  10    4.40    1.70
  -4   6  10    4.80    1.50
   4   6 -10    5.60    2.70
  -3  -6  10   44.80    3.30
  -3  -6  10   44.20    4.40
   3  -6 -10   53.39    3.70
   3  -6 -10   48.90    3.20
  -3  -6  10   46.30    3.40
   3   6 -10   40.00    4.00
  -3   6  10   49.70    3.10
  -3   6  10   48.90    3.60
  -2  -6  10    8.70    1.80
  -2  -6  10    8.30    1.70
  -2  -6  10   10.10    2.50
   2  -6 -10    9.10    1.80
   2  -6 -10    6.80    1.70
  -2   6  10   13.40    1.80
  -2   6  10    9.10    1.80
   2   6 -10    9.20    2.30
  -1  -6  10   14.90    1.90
  -1  -6  10   19.50    2.50
   1  -6 -10   15.80    2.50
   1  -6 -10   17.40    2.40
  -1  -6  10   16.50    2.80
   1   6 -10   22.80    3.20
  -1   6  10   17.70    2.60
  -1   6  10   17.30    2.30
   0  -6  10    5.40    1.50
   0  -6 -10    7.30    1.50
   0  -6 -10    6.50    1.50
   0  -6  10    7.00    2.10
   0   6 -10    7.50    2.10
   0   6  10    9.10    1.50
   0   6  10    7.70    1.70
   1  -6  10    2.20    2.20
  -1  -6 -10    0.70    1.20
   1   6  10    0.80    1.10
  -1   6 -10    0.20    3.40
  -1   6 -10    3.80    1.90
  -9   0  11   21.40    2.10
   8   0 -11  109.29    5.10
  -8   0  11  104.59    5.50
  -8   0  11  105.29    4.70
  -8   0  11   95.59    5.90
  -7   0  11  128.89    6.70
  -7   0  11  132.19    6.60
  -7   0  11  136.39    5.80
   7   0 -11  134.49    6.10
  -6   0  11  235.68    9.50
  -6   0  11  225.38    8.40
   6   0 -11  233.88    8.60
   5   0 -11  286.97    9.90
  -5   0  11  280.17    9.70
   4   0 -11   -1.40    1.90
  -4   0  11   -1.60    2.10
   3   0 -11    6.70    3.80
   3   0 -11    3.10    2.20
  -3   0  11    3.50    2.50
   2   0 -11   83.19    8.40
   2   0 -11   84.29    7.00
   2   0 -11   97.79    5.40
  -1   0  11  117.29    5.80
  -1   0  11  105.89    6.70
   1   0 -11  103.69    7.60
   1   0 -11  109.09    5.90
   0   0  11   11.70    3.20
   0   0  11    5.10    2.30
   0   0 -11    1.70    3.20
   0   0 -11   11.10    3.00
  -1   0 -11  295.97   10.90
   1   0  11  298.87    9.10
  -1   0 -11  314.97   10.70
  -2   0 -11   66.59    5.40
  -2   0 -11   63.69    4.90
   2   0  11   63.89    4.50
   3   0  11   11.20    2.70
  -3   0 -11    4.10    2.00
  -3   0 -11    7.00    2.60
  -8  -1  11   64.99    3.70
  -8  -1  11   67.39    4.30
   8  -1 -11   63.89    5.00
   8   1 -11   71.69    4.10
  -8   1  11   59.29    4.80
  -8   1  11   60.99    3.50
   7  -1 -11   37.80    4.10
  -7  -1  11   38.10    3.30
  -7  -1  11   37.60    4.30
  -7  -1  11   30.30    4.20
   7   1 -11   35.80    3.70
  -7   1  11   35.10    3.20
  -6  -1  11  199.88    8.60
   6  -1 -11  200.58    7.70
  -6  -1  11  191.08    8.10
  -6  -1  11  186.98    7.60
  -6   1  11  195.68    7.40
   6   1 -11  188.88    7.60
  -5  -1  11  156.18    7.70
   5  -1 -11  129.19    9.20
  -5  -1  11  147.69    6.70
   5  -1 -11  153.58    6.80
  -5  -1  11  141.99    7.20
  -5   1  11  148.89    6.40
   5   1 -11  156.58    6.70
  -4  -1  11   84.89    5.20
  -4  -1  11   85.29    7.20
   4  -1 -11   81.59    5.20
  -4  -1  11   83.49    6.00
   4  -1 -11   73.49    7.40
  -4   1  11   78.49    5.00
  -4   1  11   87.49    5.20
   4   1 -11   80.29    5.00
   3  -1 -11   30.30    4.20
   3  -1 -11   20.30    4.10
  -3  -1  11   26.20    4.50
  -3  -1  11   26.90    3.10
   3  -1 -11   27.20    4.20
   3   1 -11   40.20    6.20
  -3   1  11   32.50    3.90
   3   1 -11   31.40    3.70
  -3   1  11   31.70    3.50
   2  -1 -11  313.77   13.10
  -2  -1  11  295.17   11.90
   2  -1 -11  304.47   10.30
  -2  -1  11  306.67   10.60
   2  -1 -11  296.97   11.20
   2   1 -11  357.46   16.90
   2   1 -11  320.57   10.60
  -2   1  11  316.47    9.40
   1  -1 -11  561.44   16.90
  -1  -1  11  561.84   18.00
   1  -1 -11  549.74   16.00
  -1   1  11  573.04   15.10
   1   1 -11  575.74   16.40
   0  -1  11   80.69    6.40
   0  -1 -11   90.19    6.10
   0   1  11   82.59    4.40
   0   1  11   79.69    6.20
   0   1 -11   91.79    5.40
  -1  -1 -11    7.10    2.60
   1  -1  11   11.10    6.60
  -1  -1 -11    8.70    2.70
   1   1  11    9.80    2.00
  -1   1 -11    2.80    2.80
  -1   1 -11   10.80    2.80
  -1   1 -11    7.40    4.40
  -2  -1 -11   35.40    4.30
  -2  -1 -11   44.60    4.40
   2   1  11   39.40    3.10
  -2   1 -11   36.60    4.30
  -2   1 -11   37.70    4.60
  -3  -1 -11   30.90    3.80
  -3  -1 -11   28.70    4.00
  -3   1 -11   27.00    3.50
  -3   1 -11   27.50    3.80
   3   1  11   25.20    3.10
  -8  -2  11   49.80    3.30
  -8  -2  11   46.40    3.60
  -8   2  11   38.70    4.00
  -8   2  11   46.30    2.90
   8   2 -11   55.69    3.70
  -7  -2  11   28.60    3.70
   7  -2 -11   29.00    4.20
  -7  -2  11   34.70    3.30
  -7  -2  11   31.30    4.30
   7   2 -11   29.50    3.40
  -7   2  11   32.00    3.00
  -6  -2  11    7.30    2.40
  -6  -2  11    4.20    1.70
   6  -2 -11    0.20    3.50
   6  -2 -11    2.30    3.70
  -6  -2  11    1.80    2.20
   6   2 -11    5.50    2.00
  -6   2  11    4.70    1.90
  -5  -2  11   14.80    2.90
  -5  -2  11    8.10    2.20
   5  -2 -11   13.10    3.40
  -5  -2  11   12.80    3.10
   5  -2 -11    6.00    3.60
  -5   2  11   13.90    2.30
   5   2 -11   16.40    2.60
  -5   2  11   11.40    2.20
  -4  -2  11   91.79    5.40
  -4  -2  11  107.69    5.80
   4  -2 -11   95.29    6.50
  -4  -2  11  100.59    6.90
   4  -2 -11   87.89    6.50
   4   2 -11   94.59    5.30
  -4   2  11   91.59    5.40
  -4   2  11   95.39    4.70
  -3  -2  11  878.11   23.50
   3  -2 -11  893.61   24.20
  -3  -2  11  899.71   26.20
  -3  -2  11  875.11   23.70
   3   2 -11  910.81   23.90
  -3   2  11  877.91   22.50
  -2  -2  11  671.03   21.70
  -2  -2  11  690.23   19.10
  -2  -2  11  704.63   21.50
   2  -2 -11  667.93   19.40
   2   2 -11  708.23   19.40
  -2   2  11  693.83   18.00
  -1  -2  11    2.20    2.50
   1  -2 -11    5.10    2.60
  -1   2  11    3.90    1.70
   1   2 -11    3.70    2.20
   0  -2 -11   84.79    5.20
   0  -2  11   76.99    6.20
   0   2 -11   88.89    5.30
   0   2  11   82.89    4.20
   1  -2  11   30.80    4.40
  -1  -2 -11   32.90    4.00
  -1  -2 -11   40.20    4.60
  -1   2 -11   42.30    4.20
   1   2  11   46.90    3.40
  -1   2 -11   39.10    4.40
  -2  -2 -11    4.40    2.10
  -2  -2 -11    3.10    2.80
   2   2  11    6.40    1.60
  -2   2 -11    3.60    3.00
  -2   2 -11    8.50    2.50
  -3  -2 -11    3.60    1.70
   3   2  11    2.90    1.30
  -3   2 -11    1.40    1.80
   8  -3 -11    1.40    2.40
  -8  -3  11    2.40    1.60
  -8  -3  11    0.70    1.30
  -8   3  11    3.20    1.10
  -8   3  11    1.70    2.30
   8   3 -11    3.20    1.80
   7  -3 -11   23.70    3.20
  -7  -3  11   25.40    3.20
  -7  -3  11   16.70    2.10
  -7  -3  11   16.80    3.10
   7   3 -11   27.80    3.20
  -6  -3  11    6.10    1.80
   6  -3 -11    5.00    2.60
  -6  -3  11    9.30    2.60
  -6  -3  11    9.70    2.30
  -6   3  11    5.50    1.90
   6   3 -11    6.60    2.20
   5  -3 -11  137.79    6.70
  -5  -3  11  138.59    6.20
  -5  -3  11  131.19    6.40
  -5  -3  11  136.59    7.60
  -5   3  11  133.09    5.30
   5   3 -11  141.19    6.20
  -4  -3  11   70.59    5.80
   4  -3 -11   70.59    5.10
  -4  -3  11   66.99    4.60
  -4  -3  11   65.89    4.90
  -4   3  11   70.99    4.00
  -4   3  11   66.79    5.10
   4   3 -11   63.29    4.50
  -3  -3  11   15.30    2.60
  -3  -3  11   17.60    3.40
  -3  -3  11   13.10    2.60
   3  -3 -11   20.90    3.00
  -3   3  11   16.90    2.30
   3   3 -11   20.70    2.80
  -2  -3  11  213.98    9.90
  -2  -3  11  195.38    7.60
   2  -3 -11  201.48    8.40
   2  -3 -11  214.68    8.20
  -2  -3  11  209.88    8.00
   2   3 -11  212.38    8.10
  -2   3  11  212.28    7.10
  -1  -3  11  131.79    5.70
   1  -3 -11  129.39    6.20
  -1  -3  11  130.49    6.30
  -1  -3  11  118.99    7.40
   1   3 -11  132.99    6.20
  -1   3  11  127.69    5.20
   0  -3 -11    5.90    2.10
   0  -3  11    5.60    2.80
   0  -3 -11    8.90    3.00
   0   3  11    6.80    1.70
   0   3 -11    5.10    2.50
   0   3 -11    9.30    2.40
   1  -3  11   17.70    3.70
  -1  -3 -11   22.50    3.20
  -1   3 -11   23.80    3.70
   1   3  11   20.20    2.60
  -1   3 -11   20.90    3.10
  -2  -3 -11    4.70    1.80
  -2   3 -11    5.00    2.10
  -2   3 -11    9.10    2.60
   2   3  11    6.50    1.50
  -3  -3 -11    5.50    1.60
  -3  -3 -11    2.70    1.30
  -3   3 -11    4.90    1.80
   3   3  11    5.10    1.20
   7  -4 -11    6.10    2.00
  -7  -4  11    4.90    1.50
  -7  -4  11    5.30    1.50
  -7  -4  11    7.60    3.00
  -7   4  11    6.30    1.50
   7   4 -11    4.00    2.00
   6  -4 -11    9.70    2.30
  -6  -4  11    9.80    2.00
  -6  -4  11    9.20    2.50
  -6  -4  11   11.70    2.10
  -6   4  11   10.20    1.70
   6   4 -11   13.40    2.40
   5  -4 -11   60.09    4.30
  -5  -4  11   59.59    4.10
  -5  -4  11   59.79    5.10
  -5  -4  11   60.59    4.20
  -5   4  11   65.19    4.30
  -5   4  11   63.69    3.50
   5   4 -11   60.29    4.10
  -4  -4  11  211.28    9.60
  -4  -4  11  200.48    7.90
  -4  -4  11  217.18    7.90
   4  -4 -11  226.18    8.10
   4   4 -11  211.78    7.70
  -4   4  11  213.58    7.10
  -3  -4  11   11.40    2.20
  -3  -4  11    9.60    2.90
   3  -4 -11   10.10    2.60
   3  -4 -11   12.50    2.40
  -3  -4  11   15.20    2.40
  -3   4  11   14.90    2.10
   3   4 -11   18.10    2.60
   2  -4 -11   36.50    4.00
  -2  -4  11   32.40    3.40
  -2  -4  11   21.40    3.50
   2  -4 -11   31.60    3.50
  -2  -4  11   33.00    3.50
  -2   4  11   33.10    2.90
   2   4 -11   31.50    3.70
  -1  -4  11   47.30    3.60
  -1  -4  11   44.90    4.90
   1  -4 -11   37.70    4.40
   1  -4 -11   51.89    3.90
  -1  -4  11   52.59    4.00
   1   4 -11   50.59    4.10
   1   4 -11   52.69    5.10
  -1   4  11   53.19    3.30
   0  -4 -11    4.30    1.70
   0  -4  11    2.70    2.40
   0   4  11   -0.50    1.30
   0   4 -11   -1.60    2.40
   0   4 -11    3.00    1.90
  -1  -4 -11   13.20    2.00
   1  -4  11    8.20    3.20
  -1   4 -11    9.80    2.30
   1   4  11   13.20    1.70
  -1   4 -11    8.90    2.40
  -2  -4 -11    5.90    1.60
  -2  -4 -11    9.40    1.60
   2   4  11    8.90    1.40
  -2   4 -11    3.10    2.30
  -2   4 -11    6.20    2.00
  -6  -5  11    7.30    2.30
  -6  -5  11    3.00    1.40
  -6  -5  11    3.80    1.40
   6  -5 -11    3.30    1.50
   6   5 -11    2.40    2.10
  -6   5  11    5.90    1.30
  -6   5  11    4.40    2.40
  -5  -5  11   49.90    3.40
   5  -5 -11   44.00    3.40
  -5  -5  11   38.60    3.10
  -5  -5  11   46.10    4.10
   5   5 -11   48.00    3.70
  -5   5  11   45.10    2.80
   4  -5 -11    3.70    1.70
  -4  -5  11    4.10    1.70
  -4  -5  11    7.40    2.30
   4  -5 -11    6.90    2.00
  -4  -5  11    2.70    1.50
  -4   5  11    6.00    1.50
   4   5 -11    7.30    2.20
   3  -5 -11    0.50    1.60
   3  -5 -11   -0.70    1.40
  -3  -5  11   -0.30    1.50
  -3  -5  11    0.50    1.90
  -3  -5  11    1.40    1.50
   3   5 -11    0.30    1.90
  -3   5  11   -0.50    1.20
  -2  -5  11    2.00    1.60
  -2  -5  11    3.60    2.20
  -2  -5  11    5.10    1.60
   2  -5 -11    6.40    1.80
   2  -5 -11    3.70    1.60
  -2   5  11    4.10    1.40
   2   5 -11    3.60    2.00
  -1  -5  11   11.90    2.00
   1  -5 -11   13.20    1.90
   1  -5 -11   13.10    1.90
  -1  -5  11   15.00    1.90
  -1  -5  11    9.40    2.70
   1   5 -11   13.20    2.30
   1   5 -11   15.40    3.30
  -1   5  11   13.90    1.70
   0  -5 -11    3.30    1.40
   0  -5  11    3.70    2.30
   0   5 -11    5.10    2.40
   0   5 -11    2.60    1.90
   0   5  11    3.30    1.20
  -1  -5 -11   30.90    2.60
  -1  -5 -11   18.40    2.30
   1   5  11   25.10    2.20
  -1   5 -11   27.30    3.20
  -1   5 -11   21.40    2.50
  -4  -6  11   49.80    3.70
  -4  -6  11   47.20    2.90
  -4  -6  11   49.99    2.90
   4  -6 -11   50.59    3.00
   4  -6 -11   49.10    2.80
  -4   6  11   46.40    2.60
  -3  -6  11   17.70    3.00
   3  -6 -11   17.30    2.20
   3  -6 -11   21.80    2.40
  -3  -6  11   17.40    2.20
  -3  -6  11   17.80    2.20
   3   6 -11   21.70    2.50
  -3   6  11   20.50    2.00
  -2  -6  11    0.80    1.10
  -2  -6  11    2.00    1.20
   2  -6 -11   -0.30    1.10
   2  -6 -11    0.20    1.20
  -2  -6  11    1.60    1.70
   2   6 -11    0.40    1.80
  -2   6  11   -0.10    1.10
  -1  -6  11    3.90    1.80
  -1  -6  11    5.10    1.30
   1  -6 -11    6.00    1.30
   1   6 -11    7.40    2.00
  -1   6  11    6.20    1.20
   8   0 -12   13.90    2.50
  -8   0  12   15.80    2.00
  -7   0  12   -1.50    1.70
  -7   0  12    1.00    1.50
   7   0 -12   -0.20    2.00
   6   0 -12    2.40    2.10
  -6   0  12    2.60    1.80
  -6   0  12    4.00    1.80
   5   0 -12   75.39    4.80
  -5   0  12   70.69    4.50
   4   0 -12   43.00    4.00
  -4   0  12   36.40    4.10
  -3   0  12    2.70    2.80
   3   0 -12    2.60    2.30
  -2   0  12    1.40    2.20
   2   0 -12   -0.10    4.20
   2   0 -12    3.00    2.30
   1   0 -12   -3.70    3.70
   1   0 -12    4.80    2.90
  -1   0  12    0.60    2.30
   0   0  12   57.09    5.70
   0   0 -12   58.59    6.00
  -1   0 -12    1.10    2.00
  -1   0 -12   -6.40    2.80
  -2   0 -12    2.30    1.90
  -2   0 -12    1.70    2.50
  -8  -1  12   20.90    2.20
   8   1 -12   15.40    2.20
  -8   1  12   14.40    2.90
  -8   1  12   19.20    2.20
  -7  -1  12   32.70    4.50
  -7  -1  12   37.10    3.00
   7  -1 -12   34.40    4.90
  -7  -1  12   36.50    3.80
   7   1 -12   34.50    3.40
  -7   1  12   37.40    3.50
  -7   1  12   35.90    3.10
  -6  -1  12   43.50    3.50
   6  -1 -12   45.80    4.70
  -6  -1  12   51.79    4.50
  -6  -1  12   40.70    4.40
   6   1 -12   49.40    3.90
  -6   1  12   42.30    3.60
   5  -1 -12   53.59    7.80
  -5  -1  12   55.99    4.90
   5  -1 -12   57.99    4.80
  -5  -1  12   56.89    4.10
   5   1 -12   63.09    4.40
  -5   1  12   52.39    4.20
   4  -1 -12   50.99    6.70
   4  -1 -12   48.10    4.70
  -4  -1  12   45.00    4.60
  -4  -1  12   39.20    4.00
   4   1 -12   50.29    4.10
  -4   1  12   36.40    4.30
  -3  -1  12   25.70    4.20
   3  -1 -12   23.40    3.90
  -3  -1  12   17.90    2.80
   3  -1 -12   30.60    3.60
   3   1 -12   24.90    3.60
  -2  -1  12   35.60    4.60
   2  -1 -12   33.20    3.80
   2  -1 -12   33.20    4.30
   2   1 -12   39.90    4.00
  -2   1  12   28.70    3.80
  -1  -1  12   48.60    5.00
   1  -1 -12   71.09    5.30
  -1   1  12   50.89    3.90
   1   1 -12   58.49    4.50
  -1   1  12   53.39    5.00
   0  -1 -12   26.00    3.20
   0  -1 -12   28.20    3.80
   0  -1  12   18.00    3.40
   0   1  12   15.60    3.50
   0   1  12   27.10    3.10
   0   1 -12   25.90    3.10
   0   1 -12   25.30    3.20
  -1  -1 -12    5.80    2.40
  -1  -1 -12    1.30    2.10
   1   1  12    6.00    1.80
  -1   1 -12    1.30    1.90
  -1   1 -12    9.70    4.50
  -2  -1 -12   37.60    3.90
  -2  -1 -12   41.80    3.70
  -2   1 -12   47.90    4.80
   2   1  12   36.10    3.90
  -2   1 -12   40.80    3.60
  -7  -2  12   10.20    2.50
   7  -2 -12   14.40    3.80
  -7  -2  12    9.80    1.70
  -7  -2  12   11.80    2.20
  -7   2  12   10.80    1.80
   7   2 -12   11.60    2.10
   6  -2 -12   18.80    3.70
  -6  -2  12    9.90    1.90
  -6  -2  12   16.90    2.50
  -6  -2  12    6.70    2.20
   6   2 -12   14.80    2.30
  -6   2  12    7.80    2.00
  -5  -2  12   30.40    3.40
   5  -2 -12   29.20    3.70
  -5  -2  12   28.70    3.30
  -5  -2  12   27.50    4.10
  -5   2  12   31.50    3.70
   5   2 -12   32.20    3.50
   4  -2 -12  223.88    8.60
  -4  -2  12  212.28    9.40
  -4  -2  12  212.18    7.90
  -4  -2  12  213.68    8.20
  -4   2  12  205.08    9.00
   4   2 -12  229.48    8.10
  -4   2  12  219.48    6.90
   3  -2 -12   28.90    3.40
  -3  -2  12   26.90    4.30
  -3  -2  12   25.20    2.80
  -3   2  12   25.30    3.20
   3   2 -12   40.60    3.80
  -2  -2  12    5.10    2.60
   2  -2 -12    5.10    2.50
  -2  -2  12   11.10    2.90
  -2   2  12    9.70    1.90
   2   2 -12    9.80    2.40
  -1  -2  12   42.90    4.80
   1  -2 -12   49.10    4.20
   1   2 -12   50.79    4.10
  -1   2  12   47.80    3.30
   0  -2 -12   33.70    3.90
   0  -2 -12   33.00    3.60
   0  -2  12   34.90    4.80
   0   2 -12   33.40    3.80
   0   2 -12   30.30    3.60
   0   2  12   28.40    2.90
   0   2  12   23.70    4.30
  -1  -2 -12   32.60    3.60
  -1  -2 -12   38.20    4.20
  -1   2 -12   33.70    4.50
   1   2  12   27.40    2.70
  -1   2 -12   33.10    3.70
  -2  -2 -12   11.30    1.90
   2   2  12   13.10    1.70
  -2   2 -12   10.60    1.90
  -7  -3  12   21.00    2.40
  -7  -3  12   19.10    2.70
   7  -3 -12   18.00    2.70
  -7  -3  12   17.00    2.10
   7   3 -12   25.00    3.00
  -7   3  12   13.90    1.80
  -6  -3  12    0.10    1.80
   6  -3 -12    1.70    2.20
  -6  -3  12    0.20    1.30
  -6  -3  12    0.60    1.90
  -6   3  12    0.40    1.80
   6   3 -12    1.10    1.80
  -5  -3  12   45.00    3.70
   5  -3 -12   41.60    4.30
  -5  -3  12   44.40    4.40
  -5  -3  12   52.39    3.60
  -5   3  12   37.10    4.20
   5   3 -12   45.60    3.70
  -5   3  12   45.00    3.10
   4  -3 -12   33.90    3.90
  -4  -3  12   31.70    4.20
  -4  -3  12   39.40    3.70
  -4  -3  12   32.10    3.40
  -4   3  12   36.40    2.90
   4   3 -12   33.60    3.50
  -3  -3  12   70.09    4.40
  -3  -3  12   74.59    4.70
   3  -3 -12   80.59    4.80
  -3  -3  12   71.29    5.60
   3  -3 -12   62.99    5.20
   3   3 -12   89.59    4.80
  -3   3  12   78.79    3.70
   2  -3 -12    3.30    1.90
  -2  -3  12    0.40    2.20
  -2  -3  12    0.10    2.20
  -2   3  12    0.40    1.40
   2   3 -12    1.10    1.80
  -1  -3  12   13.80    2.70
   1  -3 -12   16.50    2.70
   1  -3 -12   14.40    2.30
   1   3 -12   16.10    2.70
  -1   3  12   11.70    1.80
   1   3 -12   17.60    2.50
   0  -3  12   11.40    2.90
   0  -3 -12   12.50    2.10
   0   3  12   13.90    1.80
   0   3 -12   15.30    2.40
   0   3 -12   15.90    2.60
  -1  -3 -12   82.99    4.30
  -1   3 -12   83.79    4.70
  -1   3 -12   83.19    4.50
   1   3  12   81.79    3.60
  -6  -4  12    2.70    1.30
  -6  -4  12    3.20    2.00
   6  -4 -12    0.00    1.60
  -6  -4  12    3.40    1.50
   6   4 -12    0.90    1.70
  -5  -4  12   46.90    3.30
  -5  -4  12   47.20    4.10
  -5  -4  12   40.70    3.30
   5  -4 -12   50.39    3.60
  -5   4  12   48.70    2.80
   5   4 -12   45.50    3.50
  -4  -4  12  125.09    5.10
   4  -4 -12  128.99    5.40
  -4  -4  12  121.99    6.50
  -4  -4  12  118.89    5.20
   4  -4 -12  121.59    5.40
   4   4 -12  120.59    5.20
  -4   4  12  123.59    4.50
   3  -4 -12   55.49    3.80
  -3  -4  12   51.99    3.60
   3  -4 -12   52.69    4.00
  -3  -4  12   57.69    3.60
  -3  -4  12   56.09    4.80
   3   4 -12   52.09    5.40
   3   4 -12   57.99    3.90
  -3   4  12   51.69    3.00
  -2  -4  12   17.20    2.20
  -2  -4  12   23.20    3.00
   2  -4 -12   16.90    2.20
  -2  -4  12   23.40    3.60
   2   4 -12   22.30    3.10
  -2   4  12   17.60    2.30
   2   4 -12   19.90    3.00
  -1  -4  12    1.10    2.00
   1  -4 -12    4.30    1.50
  -1   4  12    0.30    1.20
   1   4 -12    3.50    2.30
   1   4 -12    2.50    1.80
   0  -4 -12   17.70    2.10
   0  -4  12   13.70    2.70
   0   4 -12   17.70    2.40
   0   4 -12   20.20    3.20
   0   4  12   22.50    2.20
  -4  -5  12   13.10    2.40
   4  -5 -12   18.10    2.40
   4  -5 -12   14.30    1.80
  -4  -5  12   17.90    2.20
  -4  -5  12   15.70    1.80
   4   5 -12   15.60    2.20
  -4   5  12   15.80    2.00
  -3  -5  12    1.30    1.80
   3  -5 -12    3.60    1.40
   3  -5 -12    6.20    1.70
  -3  -5  12    5.80    1.40
  -3  -5  12    6.30    1.50
  -3   5  12    3.30    1.10
   3   5 -12    5.00    1.80
   2  -5 -12    3.30    1.30
  -2  -5  12    2.80    1.80
  -2  -5  12    2.60    1.40
  -2   5  12    2.50    1.10
   2   5 -12   -2.10    1.70
  -1  -5  12    8.60    2.10
   1  -5 -12   10.90    1.40
  -1   5  12   10.30    1.30
   1   5 -12   13.30    2.00
  -7   0  13   13.20    2.10
  -7   0  13   23.10    2.40
  -6   0  13    4.80    1.80
   6   0 -13   10.60    2.40
  -6   0  13    9.70    1.80
  -5   0  13   38.60    3.50
  -5   0  13   48.70    4.00
   5   0 -13   45.90    4.10
  -4   0  13   78.39    5.20
  -4   0  13   79.09    4.90
   4   0 -13   79.49    4.80
   3   0 -13    6.40    2.70
  -3   0  13    5.90    2.20
  -2   0  13   13.60    2.60
   2   0 -13   15.00    3.40
  -1   0  13    8.40    2.50
   1   0 -13   15.60    4.00
   0   0 -13    6.30    2.00
   0   0 -13    8.20    3.50
  -1   0 -13   18.60    2.20
  -1   0 -13   23.30    3.40
  -7  -1  13   26.60    2.40
  -7  -1  13   22.30    3.00
  -7   1  13   17.20    1.80
  -7   1  13   22.10    2.80
   7   1 -13   24.10    3.20
  -6  -1  13   66.49    4.40
  -6  -1  13   66.49    3.70
  -6   1  13   65.39    4.20
   6   1 -13   65.09    4.10
  -6   1  13   63.19    3.70
  -5  -1  13   30.30    3.70
  -5  -1  13   24.90    3.20
  -5   1  13   28.60    2.80
   5   1 -13   24.60    3.40
  -4  -1  13    1.90    2.10
   4  -1 -13    5.90    3.60
  -4  -1  13    3.10    2.10
   4   1 -13   -0.40    1.80
  -3  -1  13    6.10    2.30
   3  -1 -13   -1.90    3.20
  -3   1  13    6.90    2.10
   3   1 -13    3.90    2.20
  -2  -1  13    0.50    1.90
   2  -1 -13    8.10    2.80
  -2   1  13   -1.40    1.80
   2   1 -13    0.40    2.20
  -1  -1  13    9.80    2.50
   1  -1 -13    6.00    2.60
   1   1 -13    8.10    2.70
  -1   1  13    5.60    2.40
   0  -1 -13    4.40    2.40
   0  -1 -13    4.00    2.00
   0   1 -13    5.40    2.00
  -1  -1 -13   -0.10    1.90
  -1  -1 -13    2.70    1.90
  -1   1 -13    2.20    1.60
  -6  -2  13    1.00    1.60
   6  -2 -13   -1.80    3.10
  -6  -2  13   -1.10    1.30
  -6   2  13    0.80    1.80
   6   2 -13   -1.40    1.60
  -5  -2  13   10.50    1.90
  -5  -2  13   13.00    2.40
   5  -2 -13   13.20    3.20
   5   2 -13   14.80    2.20
  -4  -2  13    3.70    2.00
   4  -2 -13    3.70    2.40
  -4  -2  13    3.30    1.80
   4   2 -13    2.60    1.80
  -3  -2  13   13.10    2.50
   3  -2 -13   13.60    2.60
  -3  -2  13    5.80    2.20
   3   2 -13   16.00    2.40
  -2  -2  13   58.29    4.50
   2  -2 -13   59.19    4.30
  -2   2  13   54.79    4.10
  -2   2  13   59.19    3.60
   2   2 -13   56.79    4.10
   1  -2 -13   65.29    4.00
   1  -2 -13   68.69    4.10
  -1  -2  13   55.89    4.80
   1   2 -13   70.79    4.20
  -1   2  13   61.09    4.80
  -1   2  13   69.99    3.40
   1   2 -13   70.09    4.20
   0  -2 -13    8.00    2.30
   0  -2 -13    7.30    1.90
   0   2 -13    4.30    1.80
   0   2  13    7.60    1.80
  -5  -3  13   27.50    2.70
  -5  -3  13   27.70    3.30
   5  -3 -13   30.90    3.50
   5  -3 -13   25.10    3.80
   5   3 -13   30.90    3.00
  -4  -3  13   58.19    3.60
  -4  -3  13   56.69    4.40
   4  -3 -13   63.89    4.00
   4   3 -13   61.89    3.80
   3  -3 -13   97.49    4.60
  -3  -3  13   94.99    5.40
  -3  -3  13   88.09    4.40
   3   3 -13  103.79    4.70
  -3   3  13   90.19    3.70
   2  -3 -13   20.40    2.80
   2  -3 -13   26.00    3.70
  -2  -3  13   13.70    2.50
   2   3 -13   25.10    3.30
   2   3 -13   29.80    3.30
  -2   3  13   22.30    2.40
  -1  -3  13    3.70    2.10
   1  -3 -13    7.80    1.70
   1   3 -13    6.50    2.00
  -1   3  13    7.40    1.50
   1   3 -13    8.00    2.00
  -4  -4  13    2.50    1.60
  -4  -4  13    3.60    1.40
   4  -4 -13    4.00    1.50
   4   4 -13    4.30    1.80
  -3  -4  13    2.60    1.70
   3  -4 -13    4.40    1.50
  -3  -4  13    4.70    1.70
  -3   4  13    3.00    1.20
   3   4 -13    0.50    1.80
   2  -4 -13   22.20    2.40
  -2  -4  13   14.50    2.40
   2   4 -13   25.40    2.90
  -2   4  13   17.60    2.10
  -2   4  13   18.00    3.00
   2   4 -13   12.80    2.40
  -5   0  14   -0.80    1.30
  -4   0  14   40.30    3.50
  -3   0  14   43.50    3.60
  -2   0  14   15.90    2.30
   1   0 -14   18.30    2.60
  -5  -1  14   22.80    2.80
  -5   1  14   20.20    2.70
  -4  -1  14   55.49    3.80
   4   1 -14   49.10    4.10
  -4   1  14   46.00    3.60
   3  -1 -14   30.10    3.70
  -3  -1  14   29.70    3.20
  -3   1  14   32.80    3.20
  -2  -1  14   32.60    3.50
   2  -1 -14   31.30    3.30
   2  -1 -14   39.20    3.00
  -2   1  14   31.90    3.30
   2   1 -14   36.80    3.00
  -4  -2  14   29.40    3.00
   4  -2 -14   25.30    2.80
  -4   2  14   18.40    2.60
   4   2 -14   28.00    3.20
  -3  -2  14   17.30    2.80
   3  -2 -14   21.10    2.50
  -3   2  14   16.00    2.20
   3   2 -14   19.30    2.50
   0   0   0    0.00    0.00

_computing_structure_solution     'SHELXT 2018/2 (Sheldrick, 2018)'
;
_shelx_hkl_checksum              49685

####################################################################### 
# 
# This file contains crystal structure data downloaded from the 
# Cambridge Structural Database (CSD) hosted by the Cambridge 
# Crystallographic Data Centre (CCDC).
# 
# Full information about CCDC data access policies and citation 
# guidelines are available at http://www.ccdc.cam.ac.uk/access/V1 
# 
# Audit and citation data items may have been added by the CCDC. 
# Please retain this information to preserve the provenance of 
# this file and to allow appropriate attribution of the data. 
# 
#######################################################################

data_ta_a
_database_code_depnum_ccdc_archive 'CCDC 2095806'
loop_
_audit_author_name
_audit_author_address
'Zhenfeng Zhang'
;Shanghai Jiao Tong University
China
;
_audit_update_record             
;
2021-07-12 deposited with the CCDC.	2021-10-27 downloaded from the CCDC.
;

_audit_creation_method           SHELXL-2018/3
_shelx_SHELXL_version_number     2018/3
_chemical_name_systematic        
1-(6-(4-chlorophenyl)-2,3-dihydro-4H-1,4-oxazin-4-yl)-2-phenylethan-1-one
_chemical_name_common            1c
_chemical_melting_point          ?
_chemical_formula_moiety         'C18 H15 Cl N O3'
_chemical_formula_sum            'C18 H15 Cl N O3'
_chemical_formula_weight         328.76

loop_
_atom_type_symbol
_atom_type_description
_atom_type_scat_dispersion_real
_atom_type_scat_dispersion_imag
_atom_type_scat_source
C C 0.0181 0.0091 'International Tables Vol C Tables 4.2.6.8 and 6.1.1.4'
H H 0.0000 0.0000 'International Tables Vol C Tables 4.2.6.8 and 6.1.1.4'
Cl Cl 0.3639 0.7018 'International Tables Vol C Tables 4.2.6.8 and 6.1.1.4'
N N 0.0311 0.0180 'International Tables Vol C Tables 4.2.6.8 and 6.1.1.4'
O O 0.0492 0.0322 'International Tables Vol C Tables 4.2.6.8 and 6.1.1.4'

_space_group_crystal_system      orthorhombic
_space_group_IT_number           19
_space_group_name_H-M_alt        'P 21 21 21'
_space_group_name_Hall           'P 2ac 2ab'

_shelx_space_group_comment       
;
The symmetry employed for this shelxl refinement is uniquely defined
by the following loop, which should always be used as a source of
symmetry information in preference to the above space-group names.
They are only intended as comments.
;

loop_
_space_group_symop_operation_xyz
'x, y, z'
'-x+1/2, -y, z+1/2'
'-x, y+1/2, -z+1/2'
'x+1/2, -y+1/2, -z'

_cell_length_a                   5.5094(2)
_cell_length_b                   14.3271(4)
_cell_length_c                   19.9017(6)
_cell_angle_alpha                90
_cell_angle_beta                 90
_cell_angle_gamma                90
_cell_volume                     1570.92(9)
_cell_formula_units_Z            4
_cell_measurement_temperature    297(2)
_cell_measurement_reflns_used    9886
_cell_measurement_theta_min      3.80
_cell_measurement_theta_max      68.00

_exptl_crystal_description       block
_exptl_crystal_colour            colourless
_exptl_crystal_density_meas      ?
_exptl_crystal_density_method    ?
_exptl_crystal_density_diffrn    1.390
_exptl_crystal_F_000             684
_exptl_transmission_factor_min   0.6407
_exptl_transmission_factor_max   0.7531
_exptl_crystal_size_max          0.220
_exptl_crystal_size_mid          0.200
_exptl_crystal_size_min          0.180
_exptl_absorpt_coefficient_mu    2.280
_shelx_estimated_absorpt_T_min   0.634
_shelx_estimated_absorpt_T_max   0.684
_exptl_absorpt_correction_type   multi-scan
_exptl_absorpt_correction_T_min  ?
_exptl_absorpt_correction_T_max  ?
_exptl_absorpt_process_details   
;
SADABS-2016/2 - Bruker AXS area detector scaling and absorption correction
;
_exptl_absorpt_special_details   ?
_diffrn_ambient_temperature      297(2)
_diffrn_radiation_wavelength     1.54178
_diffrn_radiation_type           CuK\a
_diffrn_source                   ?
_diffrn_measurement_device_type  'Bruker D8 VENTURE'
_diffrn_measurement_method       '\f and \w scans'
_diffrn_detector_area_resol_mean ?
_diffrn_reflns_number            23942
_diffrn_reflns_av_unetI/netI     0.0267
_diffrn_reflns_av_R_equivalents  0.0523
_diffrn_reflns_limit_h_min       -6
_diffrn_reflns_limit_h_max       6
_diffrn_reflns_limit_k_min       -15
_diffrn_reflns_limit_k_max       17
_diffrn_reflns_limit_l_min       -23
_diffrn_reflns_limit_l_max       23
_diffrn_reflns_theta_min         3.801
_diffrn_reflns_theta_max         68.165
_diffrn_reflns_theta_full        67.679
_diffrn_measured_fraction_theta_max 0.999
_diffrn_measured_fraction_theta_full 1.000
_diffrn_reflns_Laue_measured_fraction_max 0.999
_diffrn_reflns_Laue_measured_fraction_full 1.000
_diffrn_reflns_point_group_measured_fraction_max 0.999
_diffrn_reflns_point_group_measured_fraction_full 1.000
_reflns_number_total             2883
_reflns_number_gt                2642
_reflns_threshold_expression     'I > 2\s(I)'
_reflns_Friedel_coverage         0.697
_reflns_Friedel_fraction_max     0.999
_reflns_Friedel_fraction_full    1.000

_reflns_special_details          
;
 Reflections were merged by SHELXL according to the crystal
 class for the calculation of statistics and refinement.
 
 _reflns_Friedel_fraction is defined as the number of unique
 Friedel pairs measured divided by the number that would be
 possible theoretically, ignoring centric projections and
 systematic absences.
;

_computing_data_collection       ?
_computing_cell_refinement       ?
_computing_data_reduction        ?
_computing_structure_solution    'SHELXT 2018/2 (Sheldrick, 2018)'
_computing_structure_refinement  'SHELXL-2018/3 (Sheldrick, 2018)'
_computing_molecular_graphics    ?
_computing_publication_material  ?
_refine_special_details          ?
_refine_ls_structure_factor_coef Fsqd
_refine_ls_matrix_type           full
_refine_ls_weighting_scheme      calc
_refine_ls_weighting_details     
'w=1/[\s^2^(Fo^2^)+(0.0607P)^2^+0.1779P] where P=(Fo^2^+2Fc^2^)/3'
_atom_sites_solution_primary     ?
_atom_sites_solution_secondary   ?
_atom_sites_solution_hydrogens   geom
_refine_ls_hydrogen_treatment    constr
_refine_ls_extinction_method     none
_refine_ls_extinction_coef       .
_refine_ls_abs_structure_details 
;
 Flack x determined using 1015 quotients [(I+)-(I-)]/[(I+)+(I-)]
 (Parsons, Flack and Wagner, Acta Cryst. B69 (2013) 249-259).
;
_refine_ls_abs_structure_Flack   0.023(8)
_chemical_absolute_configuration AD
_refine_ls_number_reflns         2883
_refine_ls_number_parameters     208
_refine_ls_number_restraints     0
_refine_ls_R_factor_all          0.0386
_refine_ls_R_factor_gt           0.0345
_refine_ls_wR_factor_ref         0.0996
_refine_ls_wR_factor_gt          0.0955
_refine_ls_goodness_of_fit_ref   1.040
_refine_ls_restrained_S_all      1.040
_refine_ls_shift/su_max          0.000
_refine_ls_shift/su_mean         0.000

loop_
_atom_site_label
_atom_site_type_symbol
_atom_site_fract_x
_atom_site_fract_y
_atom_site_fract_z
_atom_site_U_iso_or_equiv
_atom_site_adp_type
_atom_site_occupancy
_atom_site_site_symmetry_order
_atom_site_calc_flag
_atom_site_refinement_flags_posn
_atom_site_refinement_flags_adp
_atom_site_refinement_flags_occupancy
_atom_site_disorder_assembly
_atom_site_disorder_group
Cl1 Cl 1.35435(17) 0.42215(8) 0.39217(4) 0.0730(3) Uani 1 1 d . . . . .
C1 C 1.1738(5) 0.4241(2) 0.46421(15) 0.0486(6) Uani 1 1 d . . . . .
N1 N 0.4356(5) 0.35459(16) 0.71238(12) 0.0467(6) Uani 1 1 d . . . . .
O1 O 0.7559(4) 0.50138(13) 0.67936(10) 0.0502(5) Uani 1 1 d . . . . .
O3 O 0.1244(4) 0.30019(13) 0.77283(10) 0.0470(5) Uani 1 1 d . . . . .
C3 C 0.8223(6) 0.3715(2) 0.52245(15) 0.0502(7) Uani 1 1 d . . . . .
H3 H 0.681212 0.335933 0.523406 0.060 Uiso 1 1 calc R U . . .
O2 O 0.2933(5) 0.20805(15) 0.69310(11) 0.0596(6) Uani 1 1 d . . . . .
C2 C 0.9639(6) 0.3714(2) 0.46505(15) 0.0511(7) Uani 1 1 d . . . . .
H2 H 0.918522 0.336484 0.427713 0.061 Uiso 1 1 calc R U . . .
C6 C 1.2391(6) 0.4784(2) 0.51805(16) 0.0535(7) Uani 1 1 d . . . . .
H6 H 1.379062 0.514577 0.516304 0.064 Uiso 1 1 calc R U . . .
C5 C 1.0947(5) 0.4787(2) 0.57504(15) 0.0484(7) Uani 1 1 d . . . . .
H5 H 1.137744 0.516176 0.611285 0.058 Uiso 1 1 calc R U . . .
C4 C 0.8861(5) 0.42392(19) 0.57911(13) 0.0418(6) Uani 1 1 d . . . . .
C7 C 0.7363(5) 0.42239(18) 0.64026(13) 0.0418(6) Uani 1 1 d . . . . .
C9 C 0.4312(6) 0.4413(2) 0.75076(15) 0.0488(7) Uani 1 1 d . . . . .
H9A H 0.387944 0.428506 0.797102 0.059 Uiso 1 1 calc R U . . .
H9AB H 0.311390 0.483514 0.732059 0.059 Uiso 1 1 calc R U . . .
C8 C 0.5923(6) 0.3513(2) 0.65672(14) 0.0457(6) Uani 1 1 d . . . . .
C10 C 0.6794(6) 0.4850(2) 0.74755(14) 0.0501(7) Uani 1 1 d . . . . .
H10A H 0.677190 0.543823 0.771707 0.060 Uiso 1 1 calc R U . . .
H10B H 0.795525 0.444286 0.769513 0.060 Uiso 1 1 calc R U . . .
C11 C 0.2852(6) 0.28122(18) 0.72347(14) 0.0445(6) Uani 1 1 d . . . . .
C12 C -0.0372(6) 0.2244(2) 0.78885(16) 0.0487(7) Uani 1 1 d . . . . .
H12A H 0.055859 0.169999 0.802193 0.058 Uiso 1 1 calc R U . . .
H12B H -0.132833 0.208078 0.749646 0.058 Uiso 1 1 calc R U . . .
C13 C -0.2020(5) 0.25372(19) 0.84519(14) 0.0421(6) Uani 1 1 d . . . . .
C14 C -0.4018(5) 0.1982(2) 0.85908(15) 0.0482(6) Uani 1 1 d . . . . .
H14 H -0.429449 0.144865 0.833538 0.058 Uiso 1 1 calc R U . . .
C15 C -0.5609(6) 0.2209(2) 0.91047(17) 0.0547(8) Uani 1 1 d . . . . .
H15 H -0.692759 0.182490 0.919755 0.066 Uiso 1 1 calc R U . . .
C16 C -0.5228(6) 0.3007(2) 0.94778(17) 0.0554(8) Uani 1 1 d . . . . .
H16 H -0.629859 0.316673 0.982023 0.066 Uiso 1 1 calc R U . . .
C17 C -0.3245(6) 0.3569(2) 0.93403(15) 0.0518(7) Uani 1 1 d . . . . .
H17 H -0.299184 0.410974 0.958859 0.062 Uiso 1 1 calc R U . . .
C18 C -0.1640(5) 0.3329(2) 0.88358(14) 0.0462(6) Uani 1 1 d . . . . .
H18 H -0.029259 0.370243 0.875347 0.055 Uiso 1 1 calc R U . . .

loop_
_atom_site_aniso_label
_atom_site_aniso_U_11
_atom_site_aniso_U_22
_atom_site_aniso_U_33
_atom_site_aniso_U_23
_atom_site_aniso_U_13
_atom_site_aniso_U_12
Cl1 0.0672(5) 0.0994(7) 0.0524(4) 0.0038(4) 0.0183(4) 0.0001(5)
C1 0.0458(15) 0.0546(16) 0.0455(14) 0.0081(13) 0.0065(12) 0.0080(13)
N1 0.0566(14) 0.0389(12) 0.0446(12) -0.0038(10) 0.0107(10) -0.0031(10)
O1 0.0668(13) 0.0394(9) 0.0444(10) -0.0042(8) 0.0086(10) -0.0056(9)
O3 0.0519(11) 0.0417(9) 0.0474(10) -0.0002(8) 0.0121(9) -0.0009(9)
C3 0.0498(16) 0.0510(15) 0.0498(16) -0.0051(12) 0.0046(13) -0.0048(13)
O2 0.0758(15) 0.0456(11) 0.0573(13) -0.0112(9) 0.0212(12) -0.0096(11)
C2 0.0562(17) 0.0524(16) 0.0445(15) -0.0067(13) 0.0026(13) 0.0029(14)
C6 0.0476(16) 0.0591(18) 0.0539(17) 0.0049(13) 0.0014(14) -0.0059(14)
C5 0.0502(17) 0.0516(16) 0.0433(15) -0.0011(12) -0.0017(13) -0.0045(13)
C4 0.0449(14) 0.0400(13) 0.0407(13) 0.0012(11) 0.0004(11) 0.0018(12)
C7 0.0487(14) 0.0362(12) 0.0405(13) -0.0015(10) 0.0006(11) 0.0023(12)
C9 0.0593(18) 0.0391(14) 0.0480(15) -0.0040(12) 0.0075(13) 0.0029(12)
C8 0.0534(16) 0.0416(14) 0.0419(14) -0.0035(11) 0.0078(12) -0.0018(12)
C10 0.0670(19) 0.0422(14) 0.0412(14) -0.0047(11) 0.0029(14) -0.0024(13)
C11 0.0536(16) 0.0402(14) 0.0395(13) 0.0012(11) 0.0061(12) -0.0017(12)
C12 0.0505(16) 0.0441(15) 0.0514(16) -0.0019(12) 0.0094(13) -0.0051(12)
C13 0.0406(14) 0.0439(13) 0.0419(14) 0.0056(11) -0.0008(11) 0.0025(11)
C14 0.0476(15) 0.0479(15) 0.0490(15) 0.0017(12) 0.0001(13) -0.0043(12)
C15 0.0433(15) 0.0647(19) 0.0561(18) 0.0067(14) 0.0049(13) -0.0036(14)
C16 0.0500(16) 0.067(2) 0.0496(17) 0.0026(14) 0.0058(14) 0.0068(15)
C17 0.0565(17) 0.0531(17) 0.0459(15) -0.0024(12) -0.0008(13) 0.0063(14)
C18 0.0469(14) 0.0451(14) 0.0466(15) 0.0025(12) 0.0020(13) -0.0013(12)

_geom_special_details            
;
 All esds (except the esd in the dihedral angle between two l.s. planes)
 are estimated using the full covariance matrix.  The cell esds are taken
 into account individually in the estimation of esds in distances, angles
 and torsion angles; correlations between esds in cell parameters are only
 used when they are defined by crystal symmetry.  An approximate (isotropic)
 treatment of cell esds is used for estimating esds involving l.s. planes.
;

loop_
_geom_bond_atom_site_label_1
_geom_bond_atom_site_label_2
_geom_bond_distance
_geom_bond_site_symmetry_2
_geom_bond_publ_flag
Cl1 C1 1.745(3) . ?
C1 C6 1.372(5) . ?
C1 C2 1.381(4) . ?
N1 C11 1.357(4) . ?
N1 C8 1.405(4) . ?
N1 C9 1.458(4) . ?
O1 C7 1.378(3) . ?
O1 C10 1.440(3) . ?
O3 C11 1.350(3) . ?
O3 C12 1.440(3) . ?
C3 C2 1.383(4) . ?
C3 C4 1.399(4) . ?
O2 C11 1.211(3) . ?
C6 C5 1.386(4) . ?
C5 C4 1.394(4) . ?
C4 C7 1.471(4) . ?
C7 C8 1.331(4) . ?
C9 C10 1.506(5) . ?
C12 C13 1.503(4) . ?
C13 C18 1.383(4) . ?
C13 C14 1.386(4) . ?
C14 C15 1.386(4) . ?
C15 C16 1.379(5) . ?
C16 C17 1.384(5) . ?
C17 C18 1.381(4) . ?

loop_
_geom_angle_atom_site_label_1
_geom_angle_atom_site_label_2
_geom_angle_atom_site_label_3
_geom_angle
_geom_angle_site_symmetry_1
_geom_angle_site_symmetry_3
_geom_angle_publ_flag
C6 C1 C2 121.3(3) . . ?
C6 C1 Cl1 120.1(2) . . ?
C2 C1 Cl1 118.6(2) . . ?
C11 N1 C8 118.6(2) . . ?
C11 N1 C9 124.4(2) . . ?
C8 N1 C9 116.8(2) . . ?
C7 O1 C10 112.1(2) . . ?
C11 O3 C12 114.5(2) . . ?
C2 C3 C4 121.6(3) . . ?
C1 C2 C3 118.8(3) . . ?
C1 C6 C5 119.4(3) . . ?
C6 C5 C4 121.3(3) . . ?
C5 C4 C3 117.5(3) . . ?
C5 C4 C7 121.3(3) . . ?
C3 C4 C7 121.2(2) . . ?
C8 C7 O1 122.4(2) . . ?
C8 C7 C4 123.3(2) . . ?
O1 C7 C4 114.3(2) . . ?
N1 C9 C10 108.5(2) . . ?
C7 C8 N1 122.3(3) . . ?
O1 C10 C9 111.9(2) . . ?
O2 C11 O3 124.2(3) . . ?
O2 C11 N1 124.5(3) . . ?
O3 C11 N1 111.3(2) . . ?
O3 C12 C13 109.1(2) . . ?
C18 C13 C14 118.7(3) . . ?
C18 C13 C12 123.4(3) . . ?
C14 C13 C12 117.9(3) . . ?
C15 C14 C13 121.0(3) . . ?
C16 C15 C14 119.7(3) . . ?
C15 C16 C17 119.7(3) . . ?
C18 C17 C16 120.3(3) . . ?
C17 C18 C13 120.6(3) . . ?

loop_
_geom_torsion_atom_site_label_1
_geom_torsion_atom_site_label_2
_geom_torsion_atom_site_label_3
_geom_torsion_atom_site_label_4
_geom_torsion
_geom_torsion_site_symmetry_1
_geom_torsion_site_symmetry_2
_geom_torsion_site_symmetry_3
_geom_torsion_site_symmetry_4
_geom_torsion_publ_flag
C6 C1 C2 C3 -2.2(5) . . . . ?
Cl1 C1 C2 C3 179.0(2) . . . . ?
C4 C3 C2 C1 0.4(5) . . . . ?
C2 C1 C6 C5 1.5(5) . . . . ?
Cl1 C1 C6 C5 -179.6(2) . . . . ?
C1 C6 C5 C4 0.9(5) . . . . ?
C6 C5 C4 C3 -2.6(4) . . . . ?
C6 C5 C4 C7 178.4(3) . . . . ?
C2 C3 C4 C5 2.0(4) . . . . ?
C2 C3 C4 C7 -179.0(3) . . . . ?
C10 O1 C7 C8 20.7(4) . . . . ?
C10 O1 C7 C4 -159.6(2) . . . . ?
C5 C4 C7 C8 -155.7(3) . . . . ?
C3 C4 C7 C8 25.4(4) . . . . ?
C5 C4 C7 O1 24.7(4) . . . . ?
C3 C4 C7 O1 -154.3(3) . . . . ?
C11 N1 C9 C10 154.3(3) . . . . ?
C8 N1 C9 C10 -31.6(4) . . . . ?
O1 C7 C8 N1 5.0(5) . . . . ?
C4 C7 C8 N1 -174.6(3) . . . . ?
C11 N1 C8 C7 176.4(3) . . . . ?
C9 N1 C8 C7 1.9(4) . . . . ?
C7 O1 C10 C9 -52.0(3) . . . . ?
N1 C9 C10 O1 57.0(3) . . . . ?
C12 O3 C11 O2 1.8(4) . . . . ?
C12 O3 C11 N1 -178.3(3) . . . . ?
C8 N1 C11 O2 8.4(5) . . . . ?
C9 N1 C11 O2 -177.6(3) . . . . ?
C8 N1 C11 O3 -171.6(2) . . . . ?
C9 N1 C11 O3 2.5(4) . . . . ?
C11 O3 C12 C13 178.8(2) . . . . ?
O3 C12 C13 C18 -12.6(4) . . . . ?
O3 C12 C13 C14 167.4(2) . . . . ?
C18 C13 C14 C15 -0.2(4) . . . . ?
C12 C13 C14 C15 179.8(3) . . . . ?
C13 C14 C15 C16 1.1(5) . . . . ?
C14 C15 C16 C17 -0.7(5) . . . . ?
C15 C16 C17 C18 -0.6(5) . . . . ?
C16 C17 C18 C13 1.4(4) . . . . ?
C14 C13 C18 C17 -1.1(4) . . . . ?
C12 C13 C18 C17 178.9(3) . . . . ?

_refine_diff_density_max         0.380
_refine_diff_density_min         -0.244
_refine_diff_density_rms         0.040

_shelx_res_file                  
;
TITL ta_a.res in P2(1)2(1)2(1)
    ta_a.res
    created by SHELXL-2018/3 at 15:29:30 on 01-Jun-2021
REM Old TITL ta in P2(1)2(1)2(1)
REM SHELXT solution in P2(1)2(1)2(1): R1 0.121, Rweak 0.022, Alpha 0.004
REM <I/s>   0.426 for   24 systematic absences,  Orientation as input
REM Flack x =  0.061 ( 0.009 ) from  1028 Parsons' quotients
REM Formula found by SHELXT:  C18 Cl N O3
CELL  1.54178   5.5094  14.3271  19.9017   90.000   90.000   90.000
ZERR   4.000   0.0002   0.0004   0.0006    0.000    0.000    0.000
LATT -1
SYMM 1/2-X, -Y, 1/2+Z
SYMM -X, 1/2+Y, 1/2-Z
SYMM 1/2+X, 1/2-Y, -Z
SFAC C H CL N O
UNIT 72 60 4 4 12
ACTA
SIZE 0.22 0.20 0.18
CONF
TEMP 23.850
L.S. 10
BOND
LIST 6
FMAP 2
PLAN 20
WGHT    0.060700    0.177900
FVAR       0.69608
CL1   3    1.354347    0.422146    0.392168    11.00000    0.06720    0.09936 =
         0.05239    0.00385    0.01832    0.00007
C1    1    1.173758    0.424072    0.464213    11.00000    0.04581    0.05460 =
         0.04548    0.00814    0.00650    0.00803
N1    4    0.435638    0.354593    0.712376    11.00000    0.05663    0.03890 =
         0.04463   -0.00379    0.01075   -0.00313
O1    5    0.755932    0.501376    0.679363    11.00000    0.06680    0.03936 =
         0.04445   -0.00424    0.00860   -0.00556
O3    5    0.124425    0.300186    0.772829    11.00000    0.05185    0.04170 =
         0.04736   -0.00017    0.01211   -0.00092
C3    1    0.822308    0.371540    0.522445    11.00000    0.04977    0.05099 =
         0.04982   -0.00510    0.00461   -0.00484
AFIX  43
H3    2    0.681212    0.335933    0.523406    11.00000   -1.20000
AFIX   0
O2    5    0.293313    0.208050    0.693096    11.00000    0.07580    0.04560 =
         0.05731   -0.01119    0.02119   -0.00964
C2    1    0.963861    0.371403    0.465052    11.00000    0.05624    0.05242 =
         0.04454   -0.00672    0.00256    0.00294
AFIX  43
H2    2    0.918522    0.336484    0.427713    11.00000   -1.20000
AFIX   0
C6    1    1.239130    0.478353    0.518050    11.00000    0.04765    0.05908 =
         0.05387    0.00488    0.00139   -0.00594
AFIX  43
H6    2    1.379062    0.514577    0.516304    11.00000   -1.20000
AFIX   0
C5    1    1.094691    0.478689    0.575045    11.00000    0.05021    0.05155 =
         0.04329   -0.00114   -0.00170   -0.00446
AFIX  43
H5    2    1.137744    0.516176    0.611285    11.00000   -1.20000
AFIX   0
C4    1    0.886097    0.423921    0.579107    11.00000    0.04491    0.03997 =
         0.04066    0.00122    0.00045    0.00177
C7    1    0.736307    0.422386    0.640259    11.00000    0.04866    0.03619 =
         0.04047   -0.00150    0.00055    0.00226
C9    1    0.431219    0.441255    0.750758    11.00000    0.05935    0.03913 =
         0.04802   -0.00397    0.00751    0.00288
AFIX  23
H9A   2    0.387944    0.428506    0.797102    11.00000   -1.20000
H9AB  2    0.311390    0.483514    0.732059    11.00000   -1.20000
AFIX   0
C8    1    0.592303    0.351349    0.656722    11.00000    0.05344    0.04162 =
         0.04194   -0.00350    0.00780   -0.00176
C10   1    0.679403    0.485023    0.747555    11.00000    0.06699    0.04223 =
         0.04118   -0.00470    0.00290   -0.00240
AFIX  23
H10A  2    0.677190    0.543823    0.771707    11.00000   -1.20000
H10B  2    0.795525    0.444286    0.769513    11.00000   -1.20000
AFIX   0
C11   1    0.285186    0.281220    0.723475    11.00000    0.05364    0.04024 =
         0.03950    0.00121    0.00613   -0.00172
C12   1   -0.037211    0.224399    0.788848    11.00000    0.05050    0.04406 =
         0.05141   -0.00190    0.00935   -0.00513
AFIX  23
H12A  2    0.055859    0.169999    0.802193    11.00000   -1.20000
H12B  2   -0.132833    0.208078    0.749646    11.00000   -1.20000
AFIX   0
C13   1   -0.201958    0.253716    0.845195    11.00000    0.04057    0.04387 =
         0.04187    0.00557   -0.00080    0.00253
C14   1   -0.401770    0.198167    0.859084    11.00000    0.04759    0.04794 =
         0.04905    0.00171    0.00014   -0.00435
AFIX  43
H14   2   -0.429449    0.144865    0.833538    11.00000   -1.20000
AFIX   0
C15   1   -0.560855    0.220885    0.910465    11.00000    0.04333    0.06475 =
         0.05610    0.00674    0.00488   -0.00356
AFIX  43
H15   2   -0.692759    0.182490    0.919755    11.00000   -1.20000
AFIX   0
C16   1   -0.522788    0.300681    0.947781    11.00000    0.05001    0.06657 =
         0.04958    0.00260    0.00582    0.00684
AFIX  43
H16   2   -0.629859    0.316673    0.982023    11.00000   -1.20000
AFIX   0
C17   1   -0.324476    0.356853    0.934027    11.00000    0.05652    0.05312 =
         0.04590   -0.00244   -0.00082    0.00627
AFIX  43
H17   2   -0.299184    0.410974    0.958859    11.00000   -1.20000
AFIX   0
C18   1   -0.164009    0.332855    0.883578    11.00000    0.04690    0.04512 =
         0.04660    0.00255    0.00204   -0.00129
AFIX  43
H18   2   -0.029259    0.370243    0.875347    11.00000   -1.20000
AFIX   0
HKLF 4


REM  ta_a.res in P2(1)2(1)2(1)
REM wR2 = 0.099575, GooF = S = 1.04039, Restrained GooF = 1.04039 for all data
REM R1 = 0.034497 for 2642 Fo > 4sig(Fo) and 0.038607 for all 2883 data
REM 208 parameters refined using 0 restraints

END

WGHT      0.0525      0.2241

REM Highest difference peak  0.380,  deepest hole -0.244,  1-sigma level  0.040
Q1    1   0.5971  0.2956  0.6286  11.00000  0.05    0.38
Q2    1   1.3709  0.3595  0.4090  11.00000  0.05    0.13
Q3    1  -0.0045  0.2799  0.6377  11.00000  0.05    0.13
Q4    1  -0.4910  0.4851  0.8971  11.00000  0.05    0.11
Q5    1   0.1877  0.2968  0.6203  11.00000  0.05    0.11
Q6    1  -0.4496  0.0512  0.8817  11.00000  0.05    0.11
Q7    1   0.5806  0.2920  0.4429  11.00000  0.05    0.11
Q8    1  -0.1981  0.2403  0.6598  11.00000  0.05    0.10
Q9    1   0.8373  0.2807  0.6184  11.00000  0.05    0.10
Q10   1   0.9019  0.5726  0.6654  11.00000  0.05    0.10
Q11   1   1.3098  0.6157  0.5626  11.00000  0.05    0.10
Q12   1  -0.3991  0.0953  0.8528  11.00000  0.05    0.10
Q13   1   0.6462  0.2055  0.6581  11.00000  0.05    0.09
Q14   1  -0.0568  0.4548  0.9471  11.00000  0.05    0.09
Q15   1   0.0352  0.4190  0.9231  11.00000  0.05    0.09
Q16   1   0.9146  0.3676  0.5561  11.00000  0.05    0.09
Q17   1   0.9657  0.2794  0.5791  11.00000  0.05    0.09
Q18   1  -0.6535  0.3734  0.9825  11.00000  0.05    0.09
Q19   1   0.9065  0.4201  0.8232  11.00000  0.05    0.09
Q20   1   0.4458  0.4989  0.8614  11.00000  0.05    0.09
;
_shelx_res_checksum              20389

_shelx_hkl_file                  
;
   0   1   0   -0.20    0.60
   0  -2   0   87.29    3.90
   0   2   0   87.39    4.10
   0   2   0   84.59    5.00
   0  -3   0    0.80    0.60
   0   3   0    2.50    1.80
   0  -4   0  368.26   16.30
   0   4   0  360.16   18.00
   0  -5   0    1.50    1.30
   0   5   0   -0.20    2.70
   0  -6   0   32.30    3.30
   0   6   0   35.90    5.70
   0   7   0   -1.00    3.60
   0  -8   0   79.79   10.90
   0   8   0   85.99    9.50
   0  -9   0   -0.80    6.80
   0   9   0    6.50    5.90
   0 -10   0  124.79   16.60
   0  10   0  137.49    9.50
   0  10   0  137.19    9.60
   0  10   0  136.59   14.10
   0  10   0  124.99    9.10
   0  11   0   -0.40    2.70
   0  11   0   -1.80    2.50
   0 -11   0  -17.30   12.30
   0  11   0   -1.30    2.90
   0  11   0   -5.80    2.40
   0  11   0   -8.80    9.30
   0  11   0   -1.40    3.20
   0  12   0    8.40    3.60
   0  12   0    6.50    3.30
   0  12   0    3.30    3.30
   0  12   0    7.00    3.30
   0  12   0    4.10    3.00
   0  12   0   20.80   13.00
   0  13   0   -1.20    2.40
   0  13   0   -2.40    3.10
   0  13   0    0.80    2.50
   0  13   0   -7.10   18.30
   0  13   0    2.90    3.20
   0  13   0   -0.50    2.40
   0  14   0  709.13   34.90
   0  14   0  669.63   33.60
   0  14   0  728.53   34.50
   0  14   0  691.33   33.90
   0  14   0  710.13   34.90
   0  15   0    4.90    3.30
   0  15   0    5.70    4.20
   0  15   0   -1.80    2.00
   0  15   0    0.70    2.10
   0  15   0   -0.60    2.00
   0  16   0    4.00    2.10
   0  16   0    2.50    2.10
   0  16   0    2.10    2.00
   0  17   0    0.90    3.00
   0  17   0   -0.20    1.50
   0  17   0   -0.60    1.50
   1   0   0    0.70    1.80
   1   0   0    0.00    1.60
  -1   0   0   -0.80    1.20
  -1   0   0   -2.70    2.30
   1  -1   0   48.40    4.00
   1   1   0   43.20    2.40
   1   1   0   47.00    3.90
   1   1   0   43.70    4.10
   1  -1   0   46.10    3.90
  -1   1   0   46.60    4.70
  -1   1   0   46.90    3.80
  -1  -1   0   46.50    5.40
   1   2   0  105.39    6.40
   1  -2   0  103.39    6.60
   1   2   0   99.89    6.00
  -1   2   0   98.99    6.60
  -1  -2   0   92.49    7.50
  -1   2   0  100.59    6.60
  -1   2   0   96.99    7.00
   1   3   0  360.66   17.30
   1   3   0  356.06   16.50
   1   3   0  384.06   17.30
  -1   3   0  366.36   17.60
  -1   3   0  355.36   18.20
  -1   3   0  347.37   17.50
   1   4   0  233.88   11.60
   1   4   0  231.78   11.70
   1  -4   0  201.28   10.90
   1   4   0  245.28   12.10
  -1   4   0  252.87   12.00
  -1   4   0  242.08   11.90
  -1   4   0  241.88   13.30
   1   5   0   49.70    5.00
   1  -5   0   49.90    4.50
   1  -5   0   68.59    7.70
  -1   5   0   59.09    3.90
  -1   5   0   52.29    3.90
  -1   5   0   61.59    6.40
   1  -6   0   32.80    5.10
   1   6   0   39.30    5.30
   1  -6   0   36.10    4.90
  -1   6   0   30.70    5.60
   1   7   0 1115.19   55.89
   1  -7   0 1234.78   54.39
   1  -7   0 1296.47   54.49
   1  -7   0 1152.48   55.49
  -1   7   0 1299.47   58.49
   1  -8   0   38.20    6.60
   1  -8   0   40.00    4.10
   1   8   0   45.80    6.80
  -1   8   0   50.99    8.10
   1   9   0   37.60    6.40
   1   9   0   33.00    7.60
   1  -9   0   27.90    8.10
  -1   9   0   43.60    8.80
  -1   9   0   46.40    8.30
  -1  -9   0   29.60    9.60
   1  10   0   28.20    4.80
   1  10   0   34.80    5.00
   1 -10   0   30.20    9.30
   1  10   0   39.40    5.90
   1  10   0   32.10    5.00
   1  10   0   28.50    9.40
  -1 -10   0   25.40   10.80
  -1  10   0   38.30    9.90
  -1  10   0   28.80    5.20
  -1  10   0   36.40    6.20
  -1  10   0   32.00    5.00
  -1  10   0   30.10    5.80
  -1  10   0   38.50    5.40
   1  11   0    2.50    2.60
   1  11   0    8.30    3.70
   1 -11   0    4.50   12.90
   1  11   0    0.40    2.50
   1  11   0   -2.20    2.30
  -1  11   0    6.40   10.50
  -1  11   0   -4.90    3.40
  -1 -11   0    0.50   11.50
  -1  11   0    4.90    2.70
  -1  11   0    1.10    3.00
  -1  11   0    1.90    3.10
   1  12   0  147.09   10.50
   1  12   0  158.08   10.80
   1  12   0  156.28   11.00
   1  12   0  170.28   11.10
  -1  12   0  139.89   21.40
  -1  12   0  146.99   10.70
  -1 -12   0   96.59   18.80
  -1  12   0  153.28   11.70
  -1  12   0  151.48   10.70
  -1  12   0  150.28   10.60
  -1  12   0  160.68   11.50
   1  13   0   46.70    6.00
   1  13   0   49.99    6.90
   1  13   0   40.20    5.80
   1  13   0   41.40    6.10
  -1  13   0   41.10    5.80
  -1 -13   0   39.10   25.20
  -1  13   0   52.09    6.50
  -1  13   0   42.50    6.50
  -1  13   0   53.29    6.00
  -1  13   0   44.80    6.70
  -1  13   0   21.80   16.60
   1  14   0   11.50    3.30
   1  14   0   18.50    3.90
   1  14   0   20.10    4.70
   1  14   0   10.90    2.90
  -1  14   0    9.80    3.10
  -1  14   0   14.10    3.80
  -1  14   0   17.30    3.40
  -1  14   0   -0.80    5.20
  -1  14   0   15.50    3.80
   1  15   0    2.10    2.40
   1  15   0    3.30    2.40
   1  15   0    3.00    2.50
  -1  15   0    4.60    2.50
  -1  15   0    2.60    2.30
  -1  15   0    5.20    2.50
  -1  15   0    4.10    2.80
   1  16   0    1.20    1.90
   1  16   0    1.50    1.80
   1  16   0    0.20    1.90
  -1  16   0    0.70    1.70
  -1  16   0   -1.10    2.00
  -1  16   0   -2.20    2.00
   1  17   0    3.00    1.70
   1  17   0    0.40    1.60
   1  17   0    4.30    1.80
  -1  17   0    3.40    1.70
   2   0   0 1398.66   64.19
   2   0   0 1476.35   66.19
   2   0   0 1492.75   65.99
  -2   0   0 1307.47   66.99
  -2   0   0 1553.04   64.69
   2   1   0 1067.39   48.20
   2  -1   0 1044.70   48.60
   2  -1   0 1008.60   46.70
   2  -1   0 1036.10   48.60
   2   1   0 1075.59   48.70
   2   1   0 1048.00   46.70
  -2  -1   0 1023.90   50.19
  -2   1   0 1036.40   49.80
  -2   1   0 1043.50   47.70
   2   2   0 1042.80   48.50
   2   2   0 1027.80   46.60
   2   2   0 1088.19   48.20
   2  -2   0 1030.00   46.70
   2  -2   0 1050.29   48.60
   2  -2   0 1107.19   49.00
  -2   2   0 1004.50   45.80
  -2   2   0 1069.99   49.60
  -2  -2   0  934.71   50.09
  -2   2   0 1049.89   48.10
   2   3   0  462.85   21.60
   2   3   0  474.35   23.10
   2  -3   0  451.55   23.50
   2   3   0  471.65   23.70
   2  -3   0  459.75   21.70
   2  -3   0  477.25   24.10
  -2   3   0  449.16   26.30
  -2   3   0  476.15   23.90
  -2   3   0  458.35   24.40
  -2  -3   0  452.45   27.10
   2   4   0  603.54   28.80
   2   4   0  585.24   27.30
   2  -4   0  582.54   27.60
   2  -4   0  615.24   30.40
   2  -4   0  606.04   29.50
   2   4   0  583.94   29.20
  -2  -4   0  596.04   34.80
  -2   4   0  613.34   30.00
  -2   4   0  586.54   30.90
  -2   4   0  592.14   30.20
   2  -5   0  360.16   20.80
   2   5   0  359.86   17.50
   2   5   0  354.56   19.70
   2   5   0  339.87   19.00
   2  -5   0  381.36   19.80
  -2   5   0  410.96   20.00
  -2   5   0  376.86   21.00
  -2   5   0  357.46   21.10
   2  -6   0    9.50    4.20
   2  -6   0   15.50    5.90
   2   6   0    9.80    4.20
   2   6   0   13.60    6.60
  -2   6   0   10.80    5.00
  -2   6   0   13.60    5.70
  -2   6   0   13.20    3.80
   2  -7   0  346.57   21.30
   2  -7   0  339.37   18.80
  -2  -7   0  325.87   16.70
  -2   7   0  347.97   21.60
  -2   7   0  337.57   17.00
  -2   7   0  337.47   16.70
   2  -8   0   33.10    6.00
   2  -8   0   23.50    8.20
   2   8   0   29.80    4.80
  -2   8   0   21.70    4.40
  -2   8   0   35.10    5.10
  -2  -8   0   22.90    4.00
  -2   8   0   28.80    8.10
   2   9   0   34.40    5.30
   2   9   0   20.60    4.30
   2  -9   0   40.30    6.90
   2  -9   0   26.80    8.90
   2   9   0   36.60    6.20
   2   9   0   34.40    5.60
  -2   9   0   35.10    9.70
  -2   9   0   26.90    4.70
  -2   9   0   34.40    6.30
  -2  -9   0   25.70    4.40
  -2  -9   0   25.60   11.90
  -2   9   0   41.60    5.50
  -2   9   0   31.80    5.40
  -2   9   0   32.80    5.60
   2  10   0   68.39    8.10
   2  10   0   71.79    7.50
   2 -10   0   97.39   14.70
   2  10   0   92.69    7.30
   2  10   0   81.99    7.10
  -2  10   0   80.99    7.70
  -2  10   0   83.19    8.50
  -2  10   0   68.79    7.30
  -2  10   0   89.59    7.70
  -2  10   0   67.89    8.20
  -2 -10   0   75.49    6.50
  -2  10   0   76.99   13.20
  -2 -10   0   84.29   17.30
   2  11   0  224.88   14.30
   2  11   0  223.28   13.40
   2 -11   0  190.38   26.10
   2  11   0  193.18   12.50
   2 -11   0  188.98   12.00
   2  11   0  209.38   12.60
  -2  11   0  205.48   23.50
  -2 -11   0  213.58   11.90
  -2  11   0  214.28   13.30
  -2  11   0  194.68   13.10
  -2 -11   0  198.28   26.40
  -2  11   0  193.88   12.40
  -2  11   0  212.68   13.80
  -2  11   0  192.18   13.90
   2  12   0  117.89   12.80
   2  12   0  132.09    9.30
   2  12   0  125.29    9.10
   2 -12   0   90.99   24.10
   2  12   0  125.89    9.70
  -2  12   0  106.59   18.60
  -2  12   0  134.29   10.00
  -2  12   0  123.39    9.60
  -2  12   0  131.39   10.90
  -2 -12   0  131.09    8.60
  -2 -12   0  128.09   24.40
  -2  12   0  126.79    9.50
  -2  12   0  127.59   10.40
   2  13   0   28.00    5.20
   2  13   0   23.50    3.80
   2  13   0   17.90    3.60
  -2  13   0   15.60    3.70
  -2 -13   0   26.90    4.60
  -2  13   0   20.30    3.90
  -2  13   0   19.00    4.50
   2  14   0    2.70    2.20
   2  14   0    3.80    2.60
   2  14   0    6.20    2.80
  -2  14   0    3.60    2.40
  -2 -14   0    7.30    2.50
  -2  14   0    3.70    2.60
   2  15   0    1.10    2.50
   2  15   0    4.00    2.50
   2  15   0    0.30    1.70
  -2  15   0    2.70    2.10
  -2  15   0    1.00    2.00
  -2 -15   0    6.40    2.40
   2  16   0    4.30    1.90
   2  16   0    2.10    1.70
  -2  16   0    4.40    1.90
  -2  16   0    1.10    1.70
   3   0   0    0.20    4.70
   3   0   0   -2.40    4.40
   3   0   0    0.70    1.70
   3   0   0    0.50    1.80
  -3   0   0   -1.40    7.00
  -3   0   0    0.90    5.20
   3  -1   0  716.83   34.00
   3  -1   0  736.13   34.00
   3   1   0  727.13   36.70
   3   1   0  720.73   33.90
   3  -1   0  758.22   37.50
   3   1   0  743.43   37.50
   3   1   0  679.93   33.60
   3  -1   0  738.43   37.40
  -3   1   0  736.53   39.60
  -3   1   0  791.72   35.60
  -3  -1   0  697.63   33.80
  -3   1   0  710.63   35.10
  -3  -1   0  794.02   40.80
   3  -2   0   22.20    5.90
   3  -2   0   15.80    2.90
   3   2   0   19.40    5.40
   3  -2   0   16.20    5.60
   3   2   0   16.90    2.80
   3  -2   0   13.00    2.60
   3   2   0   14.20    6.00
  -3   2   0    6.80    6.80
  -3   2   0   16.20    5.50
  -3  -2   0   18.70   11.60
  -3  -2   0   11.00    2.50
   3   3   0   11.90    6.50
   3  -3   0    1.90    1.80
   3   3   0    3.50    4.80
   3  -3   0   -0.30    4.90
   3  -3   0   -0.50    4.40
   3   3   0    4.10    1.80
   3  -3   0    2.10    2.00
  -3  -3   0    0.00   13.10
  -3   3   0    5.10    5.50
  -3  -3   0    0.80    1.80
  -3   3   0    4.30    5.40
   3  -4   0  561.44   29.70
   3   4   0  545.05   28.30
   3  -4   0  535.25   25.80
   3  -4   0  528.05   25.90
   3  -4   0  529.45   30.00
   3   4   0  526.35   29.40
   3   4   0  552.84   25.70
  -3  -4   0  521.55   25.80
  -3   4   0  553.14   30.20
  -3   4   0  542.05   29.70
   3  -5   0  169.88   10.10
   3   5   0  186.98   13.20
   3   5   0  181.88    9.90
   3  -5   0  177.38   14.20
   3  -5   0  169.78   15.10
   3  -5   0  178.68   10.20
   3   5   0  170.18   15.90
  -3   5   0  151.78   14.80
  -3   5   0  172.48   14.30
  -3  -5   0  164.78   10.10
   3  -6   0  176.78   10.30
   3   6   0  187.38    9.90
   3  -6   0  155.98   10.00
   3  -6   0  179.38   14.60
   3   6   0  166.38   14.00
   3  -6   0  181.88   16.20
  -3   6   0  167.68   16.10
  -3   6   0  183.08   13.90
  -3  -6   0  150.08   13.00
  -3   6   0  173.48   11.40
  -3   6   0  175.88   10.10
  -3  -6   0  182.58   10.50
   3   7   0   65.99    6.20
   3   7   0   65.29    7.10
   3  -7   0   63.39    5.70
   3   7   0   71.89   11.80
   3  -7   0   65.19   11.40
   3  -7   0   58.09    5.60
   3  -7   0   79.79   11.30
  -3   7   0   53.29    6.30
  -3   7   0   69.89    6.90
  -3  -7   0   80.29    7.10
  -3   7   0   48.50    6.90
  -3   7   0   52.59   10.70
  -3  -7   0   72.09    5.90
  -3   7   0   70.69    9.00
  -3   7   0   59.69    5.20
  -3   7   0   68.69   11.70
   3  -8   0    5.80    2.40
   3  -8   0    0.50    9.40
   3   8   0    2.80    2.70
   3  -8   0    4.20    2.60
   3   8   0    8.30    3.10
   3  -8   0   -1.90    7.00
  -3   8   0   -0.40    3.10
  -3  -8   0   -5.00    3.20
  -3   8   0    1.10    2.00
  -3   8   0    4.10    2.90
  -3  -8   0    0.90    2.00
  -3   8   0    7.60    5.70
  -3  -8   0   -3.20   11.00
  -3   8   0    0.90    2.40
  -3   8   0    6.70    9.90
  -3   8   0    2.60    3.90
   3  -9   0   17.60    9.20
   3  -9   0    9.40    3.30
   3  -9   0   12.30    3.00
   3   9   0    6.60    3.20
   3   9   0   14.70    3.40
   3  -9   0    2.10   12.30
  -3   9   0   11.30    3.40
  -3   9   0   16.40    3.80
  -3  -9   0   14.30   12.90
  -3   9   0   11.00    4.00
  -3  -9   0   12.10    2.90
  -3  -9   0    3.50    3.90
  -3   9   0    4.10   11.40
   3  10   0    3.80    2.70
   3 -10   0   -3.70    2.40
   3 -10   0  -13.50   15.00
   3 -10   0   -0.80    2.90
   3  10   0   -1.10    2.10
  -3  10   0  -14.50   12.70
  -3 -10   0    7.40    3.50
  -3 -10   0    4.70   15.60
  -3 -10   0   -0.80    2.20
  -3  10   0   -2.70    2.90
  -3  10   0   -4.20    2.60
  -3  10   0    5.60    3.20
   3  11   0   33.50    5.60
   3 -11   0   39.20    5.30
   3 -11   0   31.30    5.00
   3  11   0   37.20    4.80
  -3 -11   0   46.00    6.40
  -3  11   0   40.20    5.50
  -3 -11   0   30.90    4.90
  -3  11   0   31.50    5.20
  -3  11   0   40.70    5.50
   3 -12   0    6.90    2.80
   3  12   0    3.80    2.10
   3  12   0    2.00    2.60
  -3  12   0    5.50    2.50
  -3  12   0    7.70    2.90
  -3 -12   0    7.10    2.50
   3  13   0   -0.30    2.20
   3 -13   0    3.50    2.50
   3  13   0    0.80    2.10
  -3  13   0   -3.90    2.10
  -3 -13   0    0.00    1.90
  -3  13   0    0.30    2.10
   3  14   0    7.50    2.60
   3  14   0   10.60    2.50
  -3 -14   0    9.70    2.40
  -3  14   0   12.80    2.70
   3  15   0   40.20    4.10
   3  15   0   29.90    3.70
  -3 -15   0   35.10    4.00
  -3  15   0   42.20    4.20
   4   0   0  124.49    9.00
   4   0   0  119.99    8.10
   4   0   0  140.59   15.30
   4   0   0  110.59   13.80
   4   0   0  128.79    8.40
  -4   0   0  131.59    9.60
  -4   0   0  127.89    9.00
  -4   0   0  125.29   19.90
   4  -1   0    9.10    8.20
   4  -1   0    4.30    2.30
   4   1   0    6.20    8.20
   4   1   0    7.60    2.30
   4  -1   0    8.60    3.00
   4   1   0    6.10    2.50
   4  -1   0   11.60    8.40
   4  -1   0    9.50    2.60
   4   1   0    9.10    3.20
   4   1   0    5.00    7.50
  -4  -1   0   24.60   17.50
  -4   1   0    7.20   11.10
  -4   1   0   10.80    3.20
  -4  -1   0   15.70   11.20
  -4  -1   0   12.60    3.30
  -4  -1   0   13.20    3.70
  -4  -1   0   10.20    2.90
  -4   1   0    6.10    3.10
   4  -2   0   13.50    8.60
   4  -2   0   12.50    8.80
   4  -2   0    9.70    3.00
   4   2   0   12.90    7.70
   4  -2   0    6.40    2.60
   4  -2   0    6.20    2.70
   4   2   0    8.40    2.50
   4   2   0    6.20    9.50
   4   2   0   12.90    3.00
  -4  -2   0   12.20   11.00
  -4   2   0    8.30    3.20
  -4  -2   0   11.30    2.80
  -4  -2   0    4.60    3.00
  -4  -2   0   17.90    4.20
  -4  -2   0    3.50   19.40
  -4   2   0    3.20   10.40
  -4   2   0    8.50    3.10
   4  -3   0   68.09   12.00
   4   3   0   49.20    4.80
   4  -3   0   55.49    6.20
   4  -3   0   48.50    5.00
   4   3   0   44.30    5.60
   4  -3   0   45.60    5.10
   4  -3   0   38.10    9.20
   4   3   0   44.30   10.60
   4   3   0   61.29   13.30
  -4  -3   0   53.19   12.70
  -4   3   0   51.49   12.50
  -4  -3   0   44.10    5.10
  -4   3   0   48.70   12.90
  -4  -3   0   49.70    5.80
  -4   3   0   52.79    5.80
  -4  -3   0   44.30    7.00
   4   4   0  191.18   11.60
   4  -4   0  214.08   12.60
   4  -4   0  222.18   19.30
   4  -4   0  211.58   12.00
   4  -4   0  193.68   19.30
   4  -4   0  200.38   12.00
   4   4   0  214.28   22.80
   4   4   0  176.08   18.10
   4   4   0  210.48   11.90
  -4  -4   0  190.68   13.60
  -4  -4   0  199.48   12.50
  -4   4   0  195.48   21.60
  -4  -4   0  204.08   11.90
  -4  -4   0  175.38   22.00
  -4   4   0  202.18   12.20
   4  -5   0   -0.80    2.10
   4  -5   0    0.90    8.30
   4   5   0    0.50    3.40
   4   5   0   12.30   10.30
   4  -5   0    0.70    2.10
   4  -5   0   -1.10    2.70
   4   5   0   -0.80    1.80
   4  -5   0   -2.20   10.50
  -4   5   0    2.70    3.50
  -4   5   0    5.30    9.00
  -4  -5   0    0.10    2.10
  -4  -5   0   12.70   11.80
  -4   5   0    0.60   12.90
  -4   5   0    4.10    2.40
  -4  -5   0    3.70    2.90
   4  -6   0   15.30    3.30
   4   6   0   26.10   12.50
   4  -6   0    7.40   12.20
   4   6   0   12.30    3.60
   4  -6   0    1.50    8.60
   4  -6   0   11.30    3.50
   4   6   0   14.10    3.00
   4  -6   0    9.60    2.80
  -4  -6   0   10.40    2.90
  -4   6   0   13.20    3.00
  -4   6   0   -3.20   13.00
  -4   6   0   14.00    3.70
  -4  -6   0    3.20   13.50
  -4  -6   0   14.10    3.60
  -4   6   0    6.20    8.40
   4  -7   0    6.00    3.10
   4   7   0    0.10    3.10
   4  -7   0   -0.30    2.50
   4   7   0   -0.40   17.90
   4  -7   0   16.00   12.40
   4   7   0    0.80    2.50
   4  -7   0    0.30    2.00
   4  -7   0    1.10   10.60
  -4   7   0    1.20    2.50
  -4   7   0    0.10    2.00
  -4   7   0   -4.60    7.60
  -4   7   0    4.30    3.00
  -4  -7   0   -1.40    2.60
  -4   7   0    7.60   14.00
  -4  -7   0   14.00   14.80
  -4  -7   0    2.20    2.30
   4  -8   0  127.49    9.00
   4  -8   0  144.79   21.20
   4  -8   0  129.99   20.50
   4   8   0  120.49    9.30
   4  -8   0  124.09    9.20
   4  -8   0  118.49    9.20
   4   8   0  137.99    9.50
  -4  -8   0   80.39   19.00
  -4  -8   0  147.39    9.80
  -4   8   0  114.19   11.80
  -4   8   0  123.79    8.70
  -4   8   0  112.79   19.30
  -4   8   0  131.39    9.60
  -4   8   0  137.69    7.50
   4  -9   0    0.10    3.00
   4   9   0    2.90    2.50
   4  -9   0    4.50    3.30
   4   9   0    3.60    3.00
   4  -9   0    9.10    2.80
  -4   9   0    0.80    2.60
  -4  -9   0    4.30    2.20
  -4  -9   0    0.80    2.50
  -4   9   0    7.90    2.80
   4  10   0    2.80    2.30
   4 -10   0    4.80    2.20
   4 -10   0   -2.40    3.60
   4  10   0    2.00    2.90
  -4 -10   0   -0.70    2.40
  -4  10   0    4.80    2.80
  -4 -10   0    1.00    2.10
  -4  10   0    3.30    2.40
   4 -11   0   -1.60    1.70
   4  11   0    1.30    1.60
   4  11   0    3.40    3.00
  -4 -11   0    3.00    2.40
  -4 -11   0    3.70    2.30
  -4  11   0   -1.50    2.20
   4  12   0    3.70    2.60
   4  12   0    4.30    2.00
   4 -12   0    3.20    2.00
  -4 -12   0    4.20    2.30
  -4 -12   0    4.00    2.20
  -4  12   0    3.40    2.20
   4 -13   0   12.70    2.40
   4  13   0   10.80    2.20
   4  13   0   -1.10    4.40
  -4 -13   0   11.50    2.40
  -4  13   0   13.10    2.60
  -4 -13   0   13.10    2.70
   5   0   0   -5.50   13.20
   5   0   0    0.60    2.10
   5   0   0    5.90   15.30
   5   0   0    0.80    2.10
   5   0   0   -1.90    2.60
  -5   0   0    0.50    2.20
  -5   0   0    9.60   27.10
  -5   0   0    0.20    2.40
   5  -1   0   11.80   13.60
   5   1   0   20.80    3.50
   5   1   0   19.40    3.70
   5  -1   0   18.40    3.30
   5   1   0    9.30   16.50
   5  -1   0   12.10   15.00
   5   1   0   12.50   14.00
   5  -1   0   21.00    3.80
   5  -1   0   13.80    3.00
  -5   1   0   14.50    3.50
  -5   1   0   14.30    3.20
  -5  -1   0    9.90    3.30
  -5  -1   0   15.40    3.20
  -5   1   0    4.70   21.40
   5  -2   0    5.30    2.50
   5  -2   0    1.00    2.20
   5   2   0    0.30    2.10
   5   2   0    8.70   19.10
   5   2   0    4.00   15.30
   5  -2   0    4.10   13.50
   5   2   0    0.10    2.10
   5  -2   0   -3.40   13.40
   5  -2   0    2.40    2.20
  -5   2   0    0.80    2.70
  -5   2   0    2.10    2.40
  -5  -2   0    1.40    2.30
  -5  -2   0   -1.20    2.80
  -5   2   0    7.00   17.90
   5  -3   0   11.80    3.20
   5  -3   0   16.10    3.60
   5   3   0   12.60    3.30
   5  -3   0    7.40    2.60
   5  -3   0    2.50   20.50
  -5  -3   0    9.40    3.50
  -5  -3   0    6.40    3.40
  -5   3   0   13.00    3.10
  -5  -3   0   11.30    3.10
  -5   3   0   23.30   16.80
   5  -4   0   10.70    2.70
   5  -4   0   13.90    3.10
   5   4   0   11.60    3.20
   5  -4   0   13.30    3.00
  -5   4   0   14.80   15.00
  -5   4   0   11.30    2.90
  -5  -4   0   11.90    3.10
  -5  -4   0   13.70    3.20
  -5  -4   0   14.40    3.90
   5  -5   0   43.20    5.10
   5  -5   0   42.80    5.00
   5   5   0   47.60    5.00
   5  -5   0   46.50    5.30
  -5  -5   0   48.00    5.30
  -5  -5   0   45.60    6.40
  -5   5   0   45.30    4.90
  -5  -5   0   35.40    5.00
   5   6   0   79.39    6.80
   5  -6   0   64.99    6.00
   5  -6   0   62.39    6.20
   5  -6   0   62.99    6.20
  -5   6   0   73.89    5.50
  -5  -6   0   70.19    5.90
  -5   6   0   57.09    5.60
   5   7   0   63.89    6.20
   5  -7   0   71.69    6.20
   5  -7   0   47.90    5.90
   5  -7   0   63.39    5.70
  -5  -7   0   62.49    6.00
  -5   7   0   53.89    5.30
  -5   7   0   61.79    4.70
  -5  -7   0   63.79    5.70
   5   8   0   11.50    2.60
   5  -8   0   15.40    3.60
   5  -8   0   14.60    2.90
   5  -8   0   14.40    3.00
  -5   8   0   13.00    1.70
  -5   8   0    8.90    3.30
  -5  -8   0    9.80    2.90
  -5   8   0    7.50    2.60
  -5  -8   0   12.20    2.70
   5  -9   0    1.40    2.30
   5   9   0    0.30    1.90
   5  -9   0    0.60    1.90
  -5  -9   0    2.30    2.00
  -5  -9   0    3.10    2.10
  -5   9   0    3.50    2.70
   5  10   0    0.60    1.60
   5 -10   0    2.80    1.90
  -5  10   0    3.50    2.30
  -5 -10   0   -0.10    1.60
  -5 -10   0    1.40    1.90
   5  11   0   22.90    3.00
   5 -11   0   17.70    3.10
  -5 -11   0   16.90    2.90
  -5  11   0   18.40    3.30
  -5 -11   0   20.10    3.40
   6   0   0    1.50    2.10
  -6   0   0    0.00    1.70
  -6   0   0    1.70    2.20
   6   1   0   82.29    6.40
   6  -1   0   78.39    6.40
  -6   1   0   83.49    6.40
  -6  -1   0   86.29    5.80
  -6  -1   0   84.19    6.60
   6  -2   0    1.10    1.70
   6  -2   0    0.10    2.10
   6   2   0    2.80    2.10
  -6  -2   0    2.10    2.10
  -6   2   0    2.30    1.70
  -6  -2   0    3.10    1.90
   6   3   0  124.09    7.70
   6  -3   0  110.49    7.70
   6  -3   0  104.19    7.60
   6  -3   0  125.09    7.70
  -6  -3   0  126.19    7.50
  -6  -3   0  115.79    7.90
  -6   3   0  123.29    7.50
   6  -4   0   26.60    4.10
   6   4   0   27.30    3.90
   6  -4   0   28.00    3.60
   6  -4   0   23.60    4.00
  -6   4   0   29.70    3.40
  -6  -4   0   34.50    3.90
  -6  -4   0   24.10    4.00
  -6   4   0   25.80    3.70
   6  -5   0    1.10    1.60
   6  -5   0    4.30    2.00
   6   5   0    0.10    1.60
  -6   5   0    1.60    1.30
  -6   5   0    0.30    1.70
  -6  -5   0    0.70    1.60
  -6  -5   0    4.40    2.60
   6   6   0    3.90    1.60
   6  -6   0    3.70    1.90
  -6   6   0    2.70    2.30
  -6  -6   0    6.10    1.90
  -6   6   0    4.10    1.20
   6   7   0    1.00    1.50
   6  -7   0   -0.90    1.60
  -6  -7   0   -1.00    1.40
   0  17  -1   35.80    4.60
   0  17  -1   41.60    4.30
   0  17  -1   44.60    4.00
   0  16  -1   22.90    3.90
   0  16  -1   20.10    3.50
   0  16  -1   18.60    3.40
   0  15  -1   57.29    6.10
   0  15  -1   60.69    6.20
   0  15  -1   55.09    6.40
   0  15  -1   48.00    6.30
   0  14  -1    4.80    2.80
   0  14  -1    7.20    3.20
   0  14  -1    5.00    2.80
   0  14  -1    4.40    2.60
   0  14  -1    7.40    3.40
   0  13  -1    4.60    2.90
   0  13  -1    5.90    3.20
   0  13  -1    3.50    2.70
   0  13  -1    9.10    3.40
   0  13  -1    3.00    2.80
   0  13  -1    5.30   18.70
   0  12  -1    6.40   12.20
   0  12  -1   22.40    4.60
   0  12  -1   16.20    3.90
   0  12  -1   15.40    3.90
   0  12  -1   17.20    3.90
   0  12  -1    9.70    3.50
   0  11  -1   23.40    4.50
   0  11  -1   14.50    3.70
   0  11  -1   13.70    3.50
   0  11  -1   15.80    4.10
   0 -11   1   29.10   12.90
   0  11  -1   27.60    9.90
   0  11  -1   22.40    4.10
   0  10  -1    1.80    2.50
   0  10  -1    2.50    2.80
   0  10  -1   -0.10    2.70
   0  10  -1   -4.10    6.90
   0 -10   1    9.50   10.00
   0  10  -1   -3.50    3.10
   0   9  -1    1.50    5.40
   0  -9   1   -3.20    7.40
   0   8  -1  819.52   40.60
   0   7  -1  102.29    9.10
   0   6  -1   46.10    6.10
   0   5  -1  499.45   24.50
   0  -4   1    2.70    0.80
   0   4  -1    1.80    2.20
   0   2  -1 1643.04   73.09
   0  -2   1 1670.43   72.19
   0   2  -1 1658.33   72.29
   0   1  -1   17.90    1.80
   0   1  -1   16.90    1.30
   0   1  -1   17.60    1.70
   0  -1   1   15.70    1.10
   0   0  -1   -1.10    0.60
   0   0   1   -0.10    0.70
   0   0   1    0.10    0.30
   0   0  -1   -0.10    0.50
   0   0   1    0.20    0.40
   0   0  -1    1.30    0.40
   0   0  -1    0.30    0.50
   0   1   1   18.40    1.30
   0  -1  -1   16.90    1.40
   0  -1  -1   15.80    1.70
   0  -2  -1 1612.74   72.79
   0  -2  -1 1683.33   73.59
   0   2   1 1665.93   73.39
   0   2   1 1693.23   72.89
   0  -3  -1 9999.00  434.96
   0   4   1    1.80    1.50
   0   4   1    0.70    2.30
   0  -4  -1    1.60    1.40
   0  -5  -1  491.45   22.80
   0   5   1  516.35   24.80
   0   6   1   49.60    6.30
   0  -6  -1   51.99    6.90
   0  -6  -1   40.90    4.50
   0  -7  -1   95.59    7.20
   0  -7  -1   97.29   10.00
   0   7   1   96.59    9.10
   0  -8  -1  743.53   36.60
   0  -8  -1  845.52   41.10
   0   8   1  823.82   40.10
   0  -9  -1    7.20    7.10
   0   9   1   13.20    6.10
   0  10   1    0.70    2.50
   0  10   1    0.40    7.00
   0 -10  -1   -3.40    8.70
   0  10   1    5.60    2.70
   0  10   1    2.20    2.60
   0  11   1    0.00    8.90
   0  11   1   23.00    4.30
   0  11   1   23.30    4.70
   0 -11  -1   13.40   12.70
   0  11   1   20.40    3.90
   0  11   1   17.40    4.40
   0  11   1   24.50    4.50
   0  12   1   11.80    3.50
   0  12   1   12.60    3.70
   0  12   1   10.60    4.20
   0  12   1   13.60    3.60
   0  12   1   -0.10   13.70
   0  12   1   16.60    3.90
   0  13   1    1.90    2.30
   0  13   1   -0.70   17.90
   0  13   1    2.70    2.40
   0  13   1    2.50    3.20
   0  13   1    6.10    3.80
   0  13   1    8.20    3.20
   0  14   1    4.20    2.70
   0  14   1    4.00    3.20
   0  14   1    7.30    2.90
   0  14   1    3.70    2.70
   0  15   1   49.10    6.20
   0  15   1   53.49    6.30
   0  15   1   56.89    6.20
   0  15   1   62.09    6.10
   0  16   1   23.10    3.70
   0  16   1   27.70    4.50
   0  17   1   33.00    3.90
   0  17   1   40.40    3.80
   1  17  -1   18.30    3.50
   1  17  -1   21.60    3.30
   1  17  -1   12.40    2.30
  -1  17  -1   17.30    3.10
   1  16  -1    0.00    1.70
   1  16  -1    0.80    1.80
   1  16  -1    0.80    1.80
  -1  16  -1    0.10    2.20
  -1  16  -1    1.50    2.20
  -1  16  -1    0.40    1.90
   1  15  -1    7.40    2.60
   1  15  -1    6.90    5.20
   1  15  -1    6.00    2.60
   1  15  -1    5.20    2.50
  -1  15  -1    8.10    2.70
  -1  15  -1    5.60    2.60
  -1  15  -1    5.50    2.60
  -1  15  -1    9.50    2.90
   1  14  -1   73.69    7.20
   1  14  -1   80.59    7.60
   1  14  -1   85.19    7.40
   1  14  -1   77.89    7.00
  -1  14  -1   70.29    7.70
  -1  14  -1   74.19    7.10
  -1  14  -1   66.09    7.10
  -1  14  -1   68.79    7.60
  -1  14  -1   82.49    7.40
   1  13  -1  111.19    9.30
   1  13  -1  116.29    8.90
   1  13  -1  118.29    9.30
   1  13  -1  120.79    9.10
  -1  13  -1  134.49    9.90
  -1  13  -1   85.59   18.90
  -1 -13   1  131.09   41.40
  -1  13  -1  108.79    8.70
  -1  13  -1  117.49    9.20
  -1  13  -1  114.59    9.90
  -1  13  -1  119.39    9.20
   1  12  -1   27.60    5.00
   1  12  -1   27.50    4.90
   1  12  -1   31.10    5.00
   1  12  -1   21.80    4.40
  -1 -12   1   36.70   17.50
  -1  12  -1   33.90    6.30
  -1  12  -1   17.70    4.00
  -1  12  -1   27.20    4.50
  -1  12  -1   25.40    4.70
  -1  12  -1   18.60   13.20
  -1  12  -1   17.20    3.90
   1  11  -1  301.97   17.60
   1  11  -1  328.67   17.30
   1 -11   1  344.97   26.00
   1  11  -1  314.67   17.20
   1  11  -1  326.37   17.80
  -1  11  -1  314.77   18.20
  -1  11  -1  299.67   17.30
  -1 -11   1  289.47   28.00
  -1  11  -1  298.17   17.00
  -1  11  -1  297.57   17.30
  -1  11  -1  310.07   17.90
  -1  11  -1  277.87   24.50
   1  10  -1   76.39    7.50
   1  10  -1   81.69   11.40
   1 -10   1   70.39   11.60
   1  10  -1   87.29    7.40
   1  10  -1   72.99    6.60
   1  10  -1   86.99    6.80
  -1 -10   1   83.99   14.40
  -1  10  -1   64.09    7.40
  -1  10  -1   58.49    6.90
  -1  10  -1   64.89    7.30
  -1  10  -1   70.69    6.90
  -1  10  -1   72.19   11.90
  -1  10  -1   70.69    6.90
   1   9  -1   28.40    5.30
   1  -9   1   51.59    9.20
   1   9  -1   33.80    5.50
   1   9  -1   39.00    7.70
  -1   9  -1   35.70    8.30
  -1   9  -1   37.00    5.60
   1  -8   1   60.29    9.00
   1   8  -1   56.09    8.60
   1  -8   1   56.39    9.10
  -1   8  -1   73.39    9.80
   1  -7   1  207.18   11.30
   1  -7   1  198.38   12.80
   1  -7   1  210.18   13.80
   1   7  -1  212.58   13.10
   1  -7   1  226.38   10.80
  -1   7  -1  239.38   15.10
   1  -6   1  355.26   17.70
   1  -6   1  368.36   16.80
   1  -6   1  315.27   17.50
   1  -6   1  362.26   19.00
   1   6  -1  349.67   18.00
  -1   6  -1  363.86   19.90
   1  -5   1   31.10    4.00
   1   5  -1   35.50    4.30
   1  -5   1   29.30    3.40
   1  -5   1   32.60    4.90
   1  -5   1   41.00    5.10
  -1   5  -1   25.90    4.70
  -1   5  -1   19.40    2.50
   1   4  -1  755.52   35.00
   1  -4   1  668.83   34.30
   1  -4   1  784.82   36.20
   1   4  -1  751.82   34.90
   1  -4   1  732.93   35.00
   1   4  -1  722.13   34.90
  -1   4  -1  826.92   36.90
  -1   4  -1  862.21   35.30
  -1   4  -1  869.11   35.10
   1  -3   1 1881.01   82.39
   1  -3   1 1779.62   81.59
   1   3  -1 1899.71   80.89
   1   3  -1 1853.41   81.39
   1   3  -1 1788.32   81.69
  -1   3  -1 1829.62   82.59
  -1   3  -1 1906.31   81.79
  -1   3  -1 1827.52   82.09
   1   2  -1  223.88   10.30
   1  -2   1  218.38   11.00
   1  -2   1  212.58   10.50
   1   2  -1  202.88   10.70
  -1   2  -1  194.58   10.70
  -1   2  -1  202.98   11.10
  -1  -2   1  188.78   10.70
  -1  -2   1  182.88   11.70
   1  -1   1  177.28   10.40
   1   1  -1  197.68   10.30
   1   1  -1  190.78   10.70
   1  -1   1  203.68   10.80
  -1   1  -1  221.78   10.70
  -1   1  -1  223.88    9.80
  -1  -1   1  211.38    9.30
  -1  -1   1  211.98   10.80
  -1   1  -1  205.08   11.00
   1   0  -1  294.27   15.80
   1   0  -1  326.77   15.10
   1   0   1  307.87   15.10
   1   0   1  320.57   15.10
  -1   0  -1  299.87   15.60
  -1   0  -1  315.77   14.60
  -1   0   1  308.27   15.20
  -1   0   1  303.57   14.40
   1   1   1  218.58   10.90
   1  -1  -1  209.28   11.70
   1   1   1  221.58   10.70
   1  -1  -1  219.58   10.90
  -1   1   1  194.48   10.50
  -1  -1  -1  186.28   11.40
   1   2   1  203.18   10.60
   1   2   1  197.68   10.60
   1  -2  -1  202.78    9.60
  -1   2   1  202.58   11.20
  -1   2   1  217.28   11.10
  -1  -2  -1  210.08   11.80
   1  -3  -1 1717.33   79.49
   1   3   1 1794.82   81.79
   1   3   1 1889.51   80.59
   1   3   1 1816.72   79.89
   1   3   1 1814.72   80.39
  -1   3   1 1811.72   80.79
  -1   3   1 1876.71   81.49
   1   4   1  849.32   36.70
   1   4   1  816.32   36.00
   1  -4  -1  750.22   35.60
   1   4   1  811.92   36.10
  -1   4   1  762.42   36.20
  -1   4   1  792.72   37.80
   1   5   1   22.60    3.60
   1   5   1   24.90    4.10
  -1   5   1   34.90    3.70
  -1   5   1   33.20    3.70
  -1   5   1   34.20    5.40
   1  -6  -1  326.47   18.00
   1   6   1  348.17   18.50
   1  -6  -1  374.56   19.00
  -1   6   1  349.87   20.30
  -1   6   1  374.86   16.40
  -1   6   1  386.56   16.60
   1  -7  -1  207.38   12.90
   1   7   1  221.58   13.30
  -1   7   1  219.88   15.00
   1  -8  -1   67.79    9.40
   1   8   1   67.09    9.00
   1  -8  -1   81.29    6.20
  -1  -8  -1   60.39   11.10
  -1   8   1   55.69    8.70
   1   9   1   33.30    7.90
   1   9   1   33.40    5.50
  -1   9   1   45.60    7.00
  -1  -9  -1   36.20    9.80
  -1   9   1   37.70    8.60
  -1   9   1   41.90    6.00
  -1   9   1   44.30    8.60
   1 -10  -1   72.09   11.60
   1  10   1   63.49    7.90
   1  10   1   74.39    6.90
   1  10   1   72.39    7.30
   1  10   1   70.29    6.60
   1  10   1   61.49   10.90
  -1  10   1   81.69   13.60
  -1  10   1   79.69    7.40
  -1 -10  -1   65.89   12.60
  -1  10   1   86.39    8.00
  -1  10   1   80.59    7.40
  -1  10   1   95.59    7.50
   1  11   1  304.37   17.30
   1  11   1  297.97   16.90
   1  11   1  273.07   17.10
   1  11   1  303.17   16.80
   1 -11  -1  275.17   24.00
  -1  11   1  313.47   17.10
  -1  11   1  315.17   17.90
  -1 -11  -1  283.07   26.50
  -1  11   1  318.27   17.70
  -1  11   1  315.27   17.30
  -1  11   1  307.37   17.20
  -1  11   1  284.17   24.10
   1  12   1   26.50    4.70
   1  12   1   23.20    4.20
   1 -12  -1    1.40   16.80
   1  12   1   25.80    4.80
   1  12   1   23.40    4.30
  -1  12   1   29.00   13.70
  -1 -12  -1   22.50   16.00
  -1  12   1   17.80    4.20
  -1  12   1   32.20    5.90
  -1  12   1   20.40    4.00
  -1  12   1   16.50    4.00
   1  13   1  109.59    9.50
   1  13   1  122.29    8.90
   1  13   1  118.09    9.20
   1  13   1  124.09    9.10
  -1  13   1  106.69    9.30
  -1  13   1  107.99    9.70
  -1 -13  -1  108.59   38.80
  -1  13   1  108.89    8.70
  -1  13   1   67.99   20.60
  -1  13   1  109.49    8.90
   1  14   1   83.19    7.40
   1  14   1   74.09    7.20
   1  14   1   66.19    6.70
  -1  14   1   81.69    7.80
  -1  14   1   82.19    7.30
  -1  14   1   74.19    7.00
  -1  14   1   80.79    7.80
   1  15   1   10.40    2.90
   1  15   1    4.00    2.40
   1  15   1    4.50    2.20
  -1  15   1    2.50    2.70
  -1  15   1    8.50    2.70
  -1  15   1    5.50    2.80
  -1  15   1    8.40    2.80
   1  16   1    2.20    1.80
   1  16   1    0.00    1.90
   1  16   1    0.80    1.90
  -1  16   1    0.10    2.00
  -1  16   1    2.20    2.00
  -1  16   1   -0.30    2.10
   1  17   1   16.00    2.80
   1  17   1   20.40    3.20
   1  17   1   18.30    2.80
  -1  17   1   18.00    2.90
   2  16  -1   10.70    2.20
   2  16  -1   12.50    2.40
  -2  16  -1   10.90    2.50
   2  15  -1    8.70    2.50
   2  15  -1   11.00    2.60
   2  15  -1    8.80    2.90
  -2  15  -1    9.10    2.60
  -2  15  -1   16.40    3.40
  -2 -15   1   14.30    2.80
   2  14  -1   36.20    5.20
   2  14  -1   52.59    5.60
   2  14  -1   47.50    5.60
  -2  14  -1   43.10    5.50
  -2  14  -1   39.10    5.40
  -2 -14   1   45.90    5.20
   2  13  -1   -0.80    2.30
   2  13  -1    3.80    7.00
   2  13  -1    1.60    2.80
   2  13  -1    4.00    2.20
  -2  13  -1    5.20    3.10
  -2 -13   1   -1.30    2.60
  -2  13  -1    6.00    3.00
  -2  13  -1    4.10    3.40
  -2  13  -1    9.90    3.40
   2  12  -1    3.90    3.30
   2  12  -1    9.70    2.90
   2  12  -1    7.60    3.10
   2  12  -1    9.00    4.60
  -2  12  -1   29.20   15.20
  -2 -12   1   27.30   18.00
  -2  12  -1    5.10    3.10
  -2  12  -1    8.20    3.50
  -2  12  -1   11.10    3.30
  -2 -12   1    2.60    2.70
  -2  12  -1   11.60    3.60
  -2  12  -1    6.90    3.40
   2  11  -1   37.70    6.10
   2  11  -1   39.40    6.70
   2 -11   1    9.90   15.70
   2  11  -1   34.50    5.30
   2  11  -1   44.10    6.40
  -2 -11   1   31.70    4.90
  -2  11  -1   33.20   12.50
  -2  11  -1   33.80    6.40
  -2  11  -1   35.10    6.10
  -2  11  -1   36.80    5.60
  -2  11  -1   27.40    5.20
  -2  11  -1   31.30    5.30
  -2 -11   1   35.30   17.10
   2 -10   1   28.20    4.30
   2  10  -1   31.80    4.90
   2 -10   1   35.80   13.10
   2  10  -1   34.10    6.50
   2  10  -1   28.80    5.00
   2  10  -1   34.40    5.70
  -2  10  -1   41.10    5.50
  -2  10  -1   34.60    6.60
  -2 -10   1   31.90   12.60
  -2  10  -1   35.80    5.70
[truncated: 660,905 more chars]
